# Supplementary material for: The transcription factor Xrp1 is required for PERK-mediated antioxidant gene induction in Drosophila
Source: eLife. 2021 Oct 4;10:e74047. doi: 10.7554/eLife.74047 (PMC8514241; doi:10.7554/eLife.74047)
Supplement: Supplementary file 1. [file elife-74047-supp1.csv]

gene	baseMean	log2FC	pvalue	logpv
GstD1	5992.1	8.104	9.41E-178	177.0263089
ImpL3	2394.8	4.486	2.34E-50	49.62997384
GstD3	497.1	3.693	4.35E-40	39.36152272
chp	4723	-3.131	2.64E-30	29.57766136
w	4064.8	-2.143	1.33E-24	23.87550556
CR46261	264.9	-3.423	2.66E-24	23.57587986
CG43366	5214.9	-2.137	6.21E-23	22.20720992
CG34377	20105	-2.097	4.84E-21	20.31497791
Gyc32E	355.3	-3.243	1.51E-20	19.81974219
sv	1591.8	-2.763	2.05E-20	19.68811058
sev	1030.3	-2.213	5.71E-20	19.24322016
rdo	6046.8	-1.773	4.84E-18	17.3154724
dpr18	1170.6	-2.411	8.95E-18	17.04822112
SP2353	11312.4	-2.272	1.73E-17	16.76268755
CG6912	257.4	2.667	2.92E-17	16.53416227
ru	3827.7	-2.495	3.75E-17	16.42633601
retn	3392.5	-2.281	8.04E-17	16.09475475
cysu	582.8	-1.793	6.01E-16	15.22119707
nolo	4413.6	-1.952	4.34E-14	13.36279255
so	4919.1	-1.619	1.14E-13	12.94156259
CG11145	440.3	-2.383	3.55E-13	12.44981569
Ekar	3060	-2.903	4.07E-13	12.38995019
hbs	6459.1	-1.483	4.45E-13	12.35116107
Cow	8201.2	-1.699	6.70E-13	12.1741852
tut	404.4	1.637	1.02E-12	11.98975518
SP1029	2750.2	-1.029	1.04E-12	11.98443907
CG4374	7692.3	-1.553	1.38E-12	11.86021534
CG45105	468.2	-2.957	1.54E-12	11.81177483
bbg	11103	-1.334	1.56E-12	11.80631619
Mmp2	13706.4	-1.28	1.56E-12	11.80601602
CG1850	359	-2.974	1.81E-12	11.74197125
Np	2573.5	-1.317	2.68E-12	11.57151532
CG31038	4260.3	-1.579	2.83E-12	11.54869263
Dgp-1	1214.4	1.266	2.90E-12	11.53813396
fz3	2681.5	-1.679	3.07E-12	11.51356669
ths	4472.1	-2.225	4.71E-12	11.32742099
CR43144	393.3	3.07	1.07E-11	10.97008079
gl	4841.8	-1.559	1.54E-11	10.81221145
Appl	21500.2	-1.726	1.55E-11	10.80967391
stan	28166.4	-1.355	1.62E-11	10.7914834
rst	11197.7	-1.827	1.62E-11	10.79062977
mRpS6	397.8	1.973	2.05E-11	10.68837327
CR45170	511.9	-1.442	2.07E-11	10.68306981
rau	746.8	-1.178	2.32E-11	10.63485285
glob2	406	-2.403	2.33E-11	10.63287527
CG3281	927.4	-1.863	3.66E-11	10.43646196
Gapdh2	7659.4	1.087	3.79E-11	10.42089237
peb	5440.4	-1.671	4.24E-11	10.3730338
CG4168	1210	-1.98	5.18E-11	10.28553444
kirre	2563.3	-1.555	9.14E-11	10.03882911
nrm	17890.5	-1.74	1.12E-10	9.949372809
pyr	1719.5	-1.324	1.44E-10	9.84177928
lz	3187.5	-1.865	2.03E-10	9.693219104
X11Lbeta	9571.6	-1.774	3.15E-10	9.502034261
didum	2565.2	-1.159	3.56E-10	9.448600022
CG1504	298	-2.314	4.05E-10	9.392960168
jeb	6169	-2.183	4.92E-10	9.308002238
rgn	7081	-1.491	5.95E-10	9.225502012
Rab32	517.9	-1.732	8.34E-10	9.079062613
dpr12	3401.9	-1.371	1.01E-09	8.996634265
if	3351.7	-1.56	1.10E-09	8.95779082
CG32638	1943.8	-1.157	1.20E-09	8.921249643
CR44070	1726.4	-1.984	1.51E-09	8.82182047
beat-IIIc	2134.5	-1.822	1.91E-09	8.719485367
eya	11413.5	-1.182	1.99E-09	8.70211261
CG32521	4035.7	-1.175	2.17E-09	8.662650574
CG14516	1312.8	-1.416	2.31E-09	8.635993386
CG34189	597.8	-1.278	2.51E-09	8.600693248
CR45224	490.5	-1.664	2.60E-09	8.585028322
salm	4595	-1.419	3.26E-09	8.4861514
SKIP	21482.7	-1.296	3.42E-09	8.466428744
c(3)G	402.3	1.632	4.34E-09	8.362106184
Gld2	2739.1	-1.545	5.01E-09	8.299803544
CR45363	438.7	-1.83	5.45E-09	8.263483187
Ir94d	267.9	-2.331	5.47E-09	8.261734084
drl	11904.7	-1.114	5.56E-09	8.254756522
tyn	6528	-1.111	5.68E-09	8.245385664
Mcr	14968.5	-0.977	6.72E-09	8.172520229
Ace	8630.7	-1.451	6.72E-09	8.17234969
CG7991	1738.8	-1.307	7.94E-09	8.100299848
kst	10839.4	-1.214	8.32E-09	8.07988085
Fas1	25499.6	-1.189	9.30E-09	8.031369977
daw	397.4	1.336	9.79E-09	8.009023937
brp	13934.6	-1.662	1.01E-08	7.997626564
rk	449.6	-1.511	1.08E-08	7.965776753
CG15098	3362.1	0.909	1.09E-08	7.963295269
Oatp30B	3814.2	-1.097	1.19E-08	7.926036169
CG11498	359.7	-1.944	1.26E-08	7.899977719
scrt	16691.9	-1.665	1.41E-08	7.849986947
CG8213	493.8	-1.72	1.42E-08	7.846773737
CG42238	6247.5	-1.349	1.44E-08	7.840255396
Fhos	2534.2	-1.175	1.50E-08	7.823862419
side	2564.7	-1.233	1.54E-08	7.811924076
Or65c	879.9	-1.715	1.65E-08	7.782795147
CR43314	2453.6	-1.258	1.87E-08	7.727810169
sda	3973.9	-1.022	2.09E-08	7.679332458
Abl	7498.1	-1.065	2.11E-08	7.67547268
dpr8	2049.4	-1.611	2.23E-08	7.651333051
CG42747	5969.3	-1.288	2.30E-08	7.638593283
Ppn	8682.9	-1.052	2.49E-08	7.603914038
CG13360	321.6	-1.808	2.56E-08	7.591254783
CG42672	2053.2	-0.909	2.77E-08	7.557415198
CG11854	493.5	1.871	2.98E-08	7.525693389
CR44370	600.1	-1.66	3.47E-08	7.459491588
Cad88C	1665.8	-1.432	3.47E-08	7.459081436
CG42313	1469.3	-1.494	3.83E-08	7.417150616
CG31176	1441.9	-1.637	4.59E-08	7.338384164
cv-2	1354.1	1.353	4.78E-08	7.320871124
Actbeta	2477.6	-1.275	4.80E-08	7.318826626
sdk	12823.9	-1.124	5.89E-08	7.229932635
ry	1072.4	-1.721	6.13E-08	7.212256228
Trpm	2234	-1.125	6.41E-08	7.192939437
CR44024	1149	-1.628	6.59E-08	7.1813941
CR45910	2333.5	-1.264	6.59E-08	7.181334095
Mp	3461.9	-1.048	6.80E-08	7.167545377
gukh	6582.6	-1.011	6.82E-08	7.165901799
vkg	634.8	1.172	6.96E-08	7.157539919
CG13300	8856.8	-1.137	6.97E-08	7.156709901
CR43264	310.1	1.707	8.47E-08	7.072103771
CG13532	1140.2	-1.022	9.06E-08	7.042870364
CG13646	277.2	-2.223	1.01E-07	6.995515259
Ir94e	848.2	-1.574	1.08E-07	6.967856887
Hml	2204	1.068	1.17E-07	6.931224344
CG30463	3113.9	-0.926	1.20E-07	6.920146119
Rbp6	21146	-1.495	1.24E-07	6.906788508
CG17816	11252.7	-1.41	1.31E-07	6.882844753
Spn43Ab	513.7	-1.116	1.39E-07	6.856173609
CR45185	852.7	-1.172	1.45E-07	6.837955624
oc	2258.2	-1.191	1.46E-07	6.83617695
plum	10178.4	-1.259	1.56E-07	6.806338434
CG3961	1449.2	-1.154	1.57E-07	6.804357681
CG13891	312.5	-1.461	1.76E-07	6.753883195
sba	8417.6	-0.945	1.87E-07	6.729004582
rho	2543.3	-1.087	1.95E-07	6.709533536
CadN	25369.3	-1.168	2.06E-07	6.68709097
CG5267	294	-1.439	2.24E-07	6.649705453
kek1	12493.7	-1.132	2.31E-07	6.637293273
Tspo	802.7	1.184	2.38E-07	6.62253529
CG3655	6976.1	-0.956	2.41E-07	6.618745895
plx	2619.1	-0.92	2.54E-07	6.595777119
CG42321	3653.1	-1.025	2.69E-07	6.569936238
toc	5467.4	-0.972	2.76E-07	6.558768464
NT1	465.9	-1.077	2.78E-07	6.556048947
klg	4365.3	-1.19	2.90E-07	6.537768264
CG32698	955.3	-1.256	3.16E-07	6.500343154
CR45808	942.1	-1.153	3.21E-07	6.492918996
Hr3	410.3	-1.56	3.39E-07	6.469723442
lola	75280.5	-0.931	4.12E-07	6.384878316
tutl	12146.8	-1.195	4.26E-07	6.370740289
SPR	303	-1.478	4.54E-07	6.342697416
kug	22398.2	-0.93	4.84E-07	6.315321569
CG9416	3174.1	-0.858	4.88E-07	6.31155793
CG17122	295.5	-1.392	5.01E-07	6.300506552
gogo	4038.6	-0.998	5.10E-07	6.29208508
CG13875	600.5	-1.25	5.50E-07	6.259976192
Sytbeta	1110.5	-1.277	5.69E-07	6.244944982
T48	1574.1	-1.11	5.81E-07	6.236185058
CG1090	813.3	-1.485	6.04E-07	6.218952276
COX8	1009	1.046	6.24E-07	6.20459623
Blimp-1	8516.5	-1.025	6.29E-07	6.201680898
CR45600	252.3	1.528	6.38E-07	6.194883993
rdx	9807.4	-1.123	6.48E-07	6.188126854
pk	5881.8	-0.882	6.59E-07	6.181420479
inaE	3111.4	-0.958	7.09E-07	6.149483644
CG11997	293.7	-1.498	7.40E-07	6.130595184
CG17265	1696.6	-0.944	8.15E-07	6.088914869
tw	1812	-0.99	8.15E-07	6.088718249
RpL36A	10301.5	0.906	8.43E-07	6.074253316
stops	270.7	-1.497	8.50E-07	6.070818724
dtn	6489.6	-1.061	8.81E-07	6.055151786
Glut4EF	10334.8	-1.096	9.31E-07	6.031105834
CG31642	469.4	-1.32	9.80E-07	6.008843949
ymp	1291.9	-1.253	9.84E-07	6.006790014
CR44092	751.6	-1	9.92E-07	6.003707281
rg	347.9	-1.126	1.02E-06	5.993358564
BI-1	1633.1	0.854	1.02E-06	5.989708526
tau	2824.2	-1.033	1.05E-06	5.977353093
Trf	328.3	1.084	1.08E-06	5.964614294
DIP-delta	1499.9	-1.158	1.11E-06	5.954806155
GEFmeso	3220.2	-0.93	1.12E-06	5.949643448
futsch	15899	-1.119	1.18E-06	5.928799412
mam	11963.5	-0.913	1.22E-06	5.912115698
aop	19211.5	-0.926	1.25E-06	5.904712062
Ect4	5707.7	0.885	1.40E-06	5.85369518
klar	20962.9	-0.898	1.42E-06	5.848121676
dnk	813.5	0.891	1.44E-06	5.84126972
Pif1A	330.9	-1.403	1.47E-06	5.832033187
Sobp	449.7	-1.203	1.50E-06	5.82471438
CrebA	6757.8	-0.971	1.56E-06	5.806349556
CG41128	732.7	1.091	1.67E-06	5.777348548
dpr10	482.2	-1.343	1.86E-06	5.730610824
CG8891	450.4	0.974	1.93E-06	5.714507953
CG9509	576.8	-1.053	1.96E-06	5.707276649
CG42288	777.7	-1.094	1.98E-06	5.704061435
CG42319	3265.2	1.554	2.04E-06	5.689395892
pip	1769.6	-1.066	2.10E-06	5.676886153
CG42393	931.6	-1.275	2.38E-06	5.623071006
CG15630	1041.6	-1.183	2.51E-06	5.600397225
teq	583.1	-1.083	2.59E-06	5.586324792
CG2865	5700.9	-1.019	2.64E-06	5.579201251
Fas2	19202.1	-0.998	2.66E-06	5.575701624
qua	839.5	-0.893	3.18E-06	5.498204295
bark	8904.9	-0.856	3.26E-06	5.487215578
CG15097	1239.7	-0.856	3.30E-06	5.481250552
CG3603	298.9	-1.198	3.39E-06	5.470023271
CR44922	651.7	-1.876	3.42E-06	5.466539353
CG17839	2739.8	-1.092	3.51E-06	5.454391086
out	391.5	-1.031	3.62E-06	5.440913686
CG31076	538.8	-0.999	3.69E-06	5.433542473
inaC	554.4	-1.559	4.01E-06	5.39674409
Col4a1	1714.1	0.886	4.01E-06	5.396351229
CG33288	356.2	-1.425	4.36E-06	5.36050853
rdgC	611.7	-1.131	4.44E-06	5.352140936
Prip	1042.8	0.96	4.59E-06	5.338594361
salr	1877.7	-0.901	4.90E-06	5.310220688
CG34015	315.6	1.334	4.95E-06	5.305805601
cpo	12799	-1.315	5.19E-06	5.285093799
babo	8659.5	-0.922	5.77E-06	5.238904731
CG10420	432.8	1.16	5.87E-06	5.231485472
CG17321	480.5	-1.2	5.88E-06	5.23045283
CG2111	325.2	-1.457	5.99E-06	5.222825562
run	469.1	-1.136	6.34E-06	5.198208822
Glut1	7825.1	-0.924	6.51E-06	5.186433021
CR44069	448.5	-1.347	6.57E-06	5.182528506
InR	12745.6	-1.072	6.59E-06	5.181396078
Ts	446.4	1.024	6.88E-06	5.162586451
pwn	2845.8	-0.928	6.96E-06	5.157653538
CR44779	924.7	-1.141	7.54E-06	5.122628078
Fs	1137.8	-0.937	7.58E-06	5.12037033
RpL39	13756.9	0.919	7.62E-06	5.118099176
CG34269	343.5	-1.402	7.62E-06	5.117802872
CG8501	410.1	1.257	7.73E-06	5.111631211
Ptp99A	9878.9	-0.895	7.90E-06	5.102109114
Csk	11157.1	-0.826	7.96E-06	5.099352719
RpS21	5625.3	0.989	8.55E-06	5.068016107
Dgk	916.7	-0.829	8.74E-06	5.05838572
HisCl1	274.3	-1.455	8.78E-06	5.05672417
CG42458	674.7	-0.958	8.82E-06	5.054654039
CG15822	1296.3	-1.01	8.97E-06	5.047009095
CG18538	447.2	-0.936	9.04E-06	5.043632724
Alg10	533.9	0.796	9.28E-06	5.032351886
CG4582	349.3	-1.191	9.69E-06	5.013855984
ATPsynE	3084.6	0.925	9.73E-06	5.012058144
CG3638	9093	-0.92	1.00E-05	5
CG4631	1819.5	-0.916	1.00E-05	5
Kr-h2	3908.9	0.631	1.00E-05	5
Ca-alpha1T	2294.8	-1.098	1.00E-05	5
REG	4015.4	0.76	1.00E-05	5
sws	2033.1	-0.686	1.00E-05	5
CG4646	1219.7	0.869	1.00E-05	5
Culd	385.9	-0.923	1.00E-05	5
RpS28b	11260.1	0.886	1.00E-05	5
RNASEK	2647.8	0.879	1.00E-05	5
CG33140	288.1	-1.047	1.00E-05	5
RpL38	6319.8	0.879	1.00E-05	5
l(2)efl	540	1.647	1.00E-05	5
CR45135	481.4	-1.224	1.00E-05	5
CG11060	502.4	-1.11	1.00E-05	5
CG5921	483.5	-1.138	1.00E-05	5
CG42324	2999.2	-0.856	1.00E-05	5
ND-23	600.2	0.798	1.00E-05	5
CG31676	454.9	0.926	2.00E-05	4.698970004
CG6793	353.7	-1.08	2.00E-05	4.698970004
VhaM8.9	2266.1	0.829	2.00E-05	4.698970004
SoYb	525	0.982	2.00E-05	4.698970004
CG42663	2873.9	-0.733	2.00E-05	4.698970004
Ddr	1531	-0.785	2.00E-05	4.698970004
Sema2b	10781	-0.888	2.00E-05	4.698970004
dgt4	368.3	0.946	2.00E-05	4.698970004
ana	2002.4	-1.041	2.00E-05	4.698970004
CG7971	7758.7	-0.727	2.00E-05	4.698970004
blot	5435.7	-0.702	2.00E-05	4.698970004
cno	12288.6	-0.742	2.00E-05	4.698970004
RpL32	19121.8	0.884	2.00E-05	4.698970004
CG15233	282.9	-1.122	2.00E-05	4.698970004
beat-VII	1444.4	-1.075	2.00E-05	4.698970004
haf	1247	-0.851	2.00E-05	4.698970004
dpr9	1793.7	-1.022	2.00E-05	4.698970004
CG7630	2142.6	0.889	2.00E-05	4.698970004
ttv	3572.8	-0.738	2.00E-05	4.698970004
CG6495	879.6	-0.956	2.00E-05	4.698970004
ed	24747.4	-0.918	2.00E-05	4.698970004
CG31211	4212.8	-0.659	2.00E-05	4.698970004
CG2278	939.1	-0.78	3.00E-05	4.522878745
RpS15	33826.5	0.793	3.00E-05	4.522878745
dan	1907.9	-0.681	3.00E-05	4.522878745
Lim3	1157.5	-0.851	3.00E-05	4.522878745
CG32204	807.2	-1.106	3.00E-05	4.522878745
Gapdh1	2541.9	0.977	3.00E-05	4.522878745
NKAIN	6474.5	-0.678	3.00E-05	4.522878745
WASp	1274.2	-0.619	3.00E-05	4.522878745
Pgi	1572	0.71	3.00E-05	4.522878745
Skeletor	2209.2	-0.674	3.00E-05	4.522878745
su(w[a])	8241.4	-0.793	3.00E-05	4.522878745
Cdep	9792.3	-0.737	3.00E-05	4.522878745
Pglym78	919.1	0.882	3.00E-05	4.522878745
CG31715	995.9	0.873	3.00E-05	4.522878745
P32	1676.9	0.863	3.00E-05	4.522878745
CG3040	427.3	0.827	3.00E-05	4.522878745
CG2233	306.3	-1.479	3.00E-05	4.522878745
hid	3695.2	-0.926	3.00E-05	4.522878745
CG4896	1473.2	-0.611	3.00E-05	4.522878745
Pkc98E	3134.7	-0.849	3.00E-05	4.522878745
CG30015	4765.4	-0.805	4.00E-05	4.397940009
sano	7697	-0.822	4.00E-05	4.397940009
CG42392	742.9	-1.156	4.00E-05	4.397940009
Saf-B	3519.4	-0.647	4.00E-05	4.397940009
CG5013	273.8	0.911	4.00E-05	4.397940009
CG15522	265	-0.958	4.00E-05	4.397940009
Dl	10231.7	-0.941	4.00E-05	4.397940009
Phf7	436.6	0.73	4.00E-05	4.397940009
CG32815	1081.5	-0.765	4.00E-05	4.397940009
ATP8B	2063.7	-0.775	4.00E-05	4.397940009
svp	3092.8	-0.861	4.00E-05	4.397940009
RpL29	9150	0.911	4.00E-05	4.397940009
sfl	2866.4	-0.708	4.00E-05	4.397940009
Ca-beta	3211.3	-0.87	4.00E-05	4.397940009
CG17378	522.3	-1.04	4.00E-05	4.397940009
CG10924	258.5	-0.9	4.00E-05	4.397940009
Sema5c	3652.3	-0.71	4.00E-05	4.397940009
CG42272	311	-0.978	4.00E-05	4.397940009
ksh	375.6	0.932	4.00E-05	4.397940009
CG30089	3191	-0.694	4.00E-05	4.397940009
Dscam2	10387.9	-0.966	4.00E-05	4.397940009
Pfk	1481.5	0.742	5.00E-05	4.301029996
Ant2	325.3	-1.009	5.00E-05	4.301029996
NFAT	5907.3	-0.713	5.00E-05	4.301029996
RpLP2	10543.6	0.873	5.00E-05	4.301029996
CSN4	3289.2	0.677	5.00E-05	4.301029996
RPA3	814.8	0.716	5.00E-05	4.301029996
CG43340	2594.1	-0.864	5.00E-05	4.301029996
ds	15150	-0.77	5.00E-05	4.301029996
Mid1	2334.3	-0.933	5.00E-05	4.301029996
krimp	483.1	0.958	5.00E-05	4.301029996
Sherpa	2648.5	-0.541	5.00E-05	4.301029996
Sdc	12873.4	-0.824	5.00E-05	4.301029996
ND-AGGG	958.5	0.764	5.00E-05	4.301029996
Ssb-c31a	1004.7	0.94	5.00E-05	4.301029996
S	8173.7	-0.784	6.00E-05	4.22184875
CG14073	3933.7	-0.74	6.00E-05	4.22184875
Glt	1326.2	0.746	6.00E-05	4.22184875
norpA	7096.9	-0.883	6.00E-05	4.22184875
B-H2	1831.3	-0.849	6.00E-05	4.22184875
CG15201	1236.7	1.197	6.00E-05	4.22184875
CG7362	662.3	-0.956	6.00E-05	4.22184875
CR44756	553.6	-0.822	6.00E-05	4.22184875
CHKov2	699.3	-0.677	6.00E-05	4.22184875
Mob2	4326.6	-0.732	6.00E-05	4.22184875
CG6118	251.2	-1.106	6.00E-05	4.22184875
CG33228	295.6	1.06	7.00E-05	4.15490196
Hr4	12214.1	-0.883	7.00E-05	4.15490196
Neb-cGP	1935	0.809	7.00E-05	4.15490196
CG7970	1464	0.756	7.00E-05	4.15490196
ND-B15	293.2	0.878	7.00E-05	4.15490196
Ssk	250.9	-1.087	7.00E-05	4.15490196
CG12814	4978.9	-0.737	7.00E-05	4.15490196
CR43460	433.5	-1.105	8.00E-05	4.096910013
eIF2Bbeta	613	1.311	8.00E-05	4.096910013
ND-20	1773.7	0.588	8.00E-05	4.096910013
CG7787	457.3	0.884	8.00E-05	4.096910013
LSm7	788	0.772	8.00E-05	4.096910013
Manf	3971.2	0.717	8.00E-05	4.096910013
ATPsynB	2226.3	0.872	8.00E-05	4.096910013
Hmx	776.9	-0.771	8.00E-05	4.096910013
CG43729	2803.8	-0.841	8.00E-05	4.096910013
Ald	10992.5	0.694	8.00E-05	4.096910013
CG42674	3740.7	-0.752	8.00E-05	4.096910013
Ndae1	982.7	-0.8	8.00E-05	4.096910013
CG42327	2629.1	-0.642	9.00E-05	4.045757491
Mlc1	1117.8	1.104	9.00E-05	4.045757491
CG8405	2410.3	-0.662	9.00E-05	4.045757491
Eip75B	35028.5	-0.74	9.00E-05	4.045757491
PGRP-LC	551.1	-1.011	9.00E-05	4.045757491
kek3	574.7	-0.967	9.00E-05	4.045757491
Mlc2	3591.5	1.161	9.00E-05	4.045757491
CG12075	994.1	-0.787	1.00E-04	4
Exn	2496.4	-0.661	1.00E-04	4
ari-2	3477	-0.738	1.00E-04	4
tun	4606.8	-0.666	1.00E-04	4
Eno	6673.1	0.758	1.00E-04	4
Nrg	14186.2	-0.736	1.00E-04	4
na	1762.2	-0.909	1.00E-04	4
CG44838	5287	-0.703	1.00E-04	4
CG42724	5978.8	-0.688	1.00E-04	4
mbl	27793.4	-0.993	1.00E-04	4
CR45811	263.6	-1.161	1.00E-04	4
Karybeta3	6828.8	0.622	1.00E-04	4
snoRNA:lola-b	332.6	-0.937	1.00E-04	4
l(3)87Df	408.8	-1.043	1.10E-04	3.958607315
crb	7114.8	-0.693	1.10E-04	3.958607315
CG11583	575.2	0.792	1.10E-04	3.958607315
Pdxk	362	0.898	1.10E-04	3.958607315
Cad99C	3935	-0.702	1.10E-04	3.958607315
mamo	18950	-1.021	1.10E-04	3.958607315
RpS25	13130.6	0.799	1.10E-04	3.958607315
Chrac-16	683.1	0.846	1.10E-04	3.958607315
CG12991	2145.5	-0.625	1.10E-04	3.958607315
CG10147	1292.8	-0.863	1.10E-04	3.958607315
Dscam3	1670.5	-0.952	1.10E-04	3.958607315
CG45067	321.2	-0.799	1.20E-04	3.920818754
Pfdn6	1516.2	0.727	1.20E-04	3.920818754
CG6746	832.6	0.832	1.20E-04	3.920818754
CG2003	426.4	1.019	1.20E-04	3.920818754
CG4669	679.5	-0.89	1.20E-04	3.920818754
CG11790	2231.1	0.632	1.20E-04	3.920818754
Ank2	31394.5	-0.743	1.30E-04	3.886056648
B-H1	823.7	-0.812	1.30E-04	3.886056648
hdc	127501	-0.862	1.30E-04	3.886056648
Mpcp	13319.5	0.609	1.30E-04	3.886056648
Mp20	3370.9	1.134	1.30E-04	3.886056648
Sec61beta	4508.4	0.687	1.30E-04	3.886056648
RpS27	28332.2	0.702	1.30E-04	3.886056648
CG15765	1997.5	-0.86	1.30E-04	3.886056648
msi	27666.6	-0.809	1.30E-04	3.886056648
CG12926	498.6	-0.929	1.40E-04	3.853871964
corto	12000.6	-0.64	1.40E-04	3.853871964
CG16711	1334.2	-0.655	1.40E-04	3.853871964
psq	24253.5	-0.825	1.40E-04	3.853871964
dpa	1518.9	0.649	1.40E-04	3.853871964
RpLP1	10109.7	0.828	1.40E-04	3.853871964
Dad1	1828.4	0.731	1.40E-04	3.853871964
Jupiter	25658.6	-0.579	1.40E-04	3.853871964
CG7084	361.9	-1.083	1.50E-04	3.823908741
Nrt	9534	-0.668	1.50E-04	3.823908741
DENR	836.6	0.721	1.50E-04	3.823908741
Vha13	1529.5	0.761	1.50E-04	3.823908741
Eip63E	5824.5	-0.662	1.50E-04	3.823908741
MTF-1	1268.1	-0.765	1.50E-04	3.823908741
CG18004	616.4	0.748	1.50E-04	3.823908741
lwr	3656.2	0.67	1.60E-04	3.795880017
CG32280	767.6	0.739	1.60E-04	3.795880017
CG4587	1671.1	-1.015	1.60E-04	3.795880017
Prosap	19483.2	-0.668	1.60E-04	3.795880017
aurB	798.6	0.836	1.60E-04	3.795880017
kat-60L1	488.2	-0.816	1.60E-04	3.795880017
LRR	6267.4	-0.621	1.60E-04	3.795880017
BCAS2	400	0.836	1.60E-04	3.795880017
RpL36	11231.8	0.816	1.70E-04	3.769551079
fabp	10706.1	0.864	1.70E-04	3.769551079
CG11858	450.4	0.788	1.70E-04	3.769551079
Cont	17754.6	-0.63	1.70E-04	3.769551079
klu	5515.3	-0.705	1.70E-04	3.769551079
nkd	9647.9	-0.719	1.70E-04	3.769551079
wac	722.8	0.803	1.70E-04	3.769551079
Spn	12197.2	-0.722	1.70E-04	3.769551079
RpS12	21176.2	0.843	1.70E-04	3.769551079
CG3097	1107.5	-0.74	1.70E-04	3.769551079
Est-Q	259.9	-1.095	1.70E-04	3.769551079
RpS13	29532.1	0.74	1.80E-04	3.744727495
san	1276	0.653	1.80E-04	3.744727495
TpnC73F	3820.1	0.994	1.80E-04	3.744727495
CG18539	1005.5	-0.883	1.80E-04	3.744727495
RpL34a	3017	0.787	1.80E-04	3.744727495
CG42342	6809.4	-0.708	1.80E-04	3.744727495
shep	20806.5	-0.817	1.90E-04	3.721246399
Drat	3886	0.508	1.90E-04	3.721246399
APC4	372.1	0.693	1.90E-04	3.721246399
CG5639	662.9	-0.821	1.90E-04	3.721246399
vig2	3884.9	0.673	1.90E-04	3.721246399
l(3)L1231	14460.9	-0.691	1.90E-04	3.721246399
CG42337	1182.6	-0.852	1.90E-04	3.721246399
CG16791	13431.9	-0.66	2.00E-04	3.698970004
mld	7624.6	-0.629	2.00E-04	3.698970004
CG34113	1896.9	-0.707	2.00E-04	3.698970004
Irbp18	459.3	0.756	2.00E-04	3.698970004
fz	5181	-0.657	2.00E-04	3.698970004
fw	1978.5	-0.78	2.10E-04	3.677780705
RhoGAP100F	9003.9	-0.757	2.10E-04	3.677780705
DAAM	2846.6	-0.61	2.10E-04	3.677780705
Nf1	5671	-0.633	2.10E-04	3.677780705
CG12964	462.8	-0.984	2.20E-04	3.657577319
mRpS16	262.1	0.755	2.30E-04	3.638272164
ro	352.8	-0.916	2.30E-04	3.638272164
aos	1955.3	-0.666	2.30E-04	3.638272164
CG8176	4108.4	-0.486	2.30E-04	3.638272164
tty	4263.1	-0.741	2.40E-04	3.619788758
CG14696	275.1	0.918	2.40E-04	3.619788758
mof	763.3	0.643	2.40E-04	3.619788758
ATPsyngamma	2666.9	0.686	2.40E-04	3.619788758
drongo	8257.3	-0.596	2.50E-04	3.602059991
RpS17	10531.7	0.774	2.50E-04	3.602059991
Pde9	2488.7	-0.766	2.50E-04	3.602059991
CG15717	286.2	0.96	2.50E-04	3.602059991
CG1890	1162.2	0.545	2.50E-04	3.602059991
bif	6260	-0.564	2.60E-04	3.585026652
ATPsynCF6	2227.6	0.759	2.60E-04	3.585026652
Caf1-55	4520.6	0.685	2.60E-04	3.585026652
RpL23	7476.2	0.758	2.60E-04	3.585026652
CG45186	13241.5	-0.618	2.60E-04	3.585026652
CG2004	975.9	0.806	2.70E-04	3.568636236
dysc	3429.8	-0.838	2.70E-04	3.568636236
RpS24	6505.9	0.735	2.80E-04	3.552841969
PDCD-5	2243.2	0.737	2.80E-04	3.552841969
CG11267	6378.7	0.757	2.80E-04	3.552841969
MED17	843.9	0.74	2.80E-04	3.552841969
TMEM216	540.1	-0.639	2.90E-04	3.537602002
Tom7	1555.1	0.742	2.90E-04	3.537602002
LRP1	12704	-0.574	2.90E-04	3.537602002
Syt4	4672.2	-0.814	3.00E-04	3.522878745
mRpL30	351	0.868	3.00E-04	3.522878745
RecQ4	611.1	0.726	3.00E-04	3.522878745
CG5756	405.2	-1.032	3.00E-04	3.522878745
wech	4950.2	-0.832	3.00E-04	3.522878745
Rae1	305.2	0.906	3.10E-04	3.508638306
SelD	2261.4	0.687	3.10E-04	3.508638306
ND-MLRQ	1701.4	0.831	3.10E-04	3.508638306
CG5885	2223.2	0.68	3.10E-04	3.508638306
Skp2	1124.1	0.689	3.10E-04	3.508638306
Cyt-c-p	1366	0.885	3.10E-04	3.508638306
RpS26	6435.4	0.78	3.10E-04	3.508638306
CG2059	362.7	1.045	3.20E-04	3.494850022
RpL24	13331.9	0.735	3.30E-04	3.48148606
cac	5302.1	-0.707	3.30E-04	3.48148606
PIP82	268.4	-0.85	3.30E-04	3.48148606
CG43093	422	-0.887	3.30E-04	3.48148606
ninaE	3505.3	1.75	3.30E-04	3.48148606
nAChRalpha7	3373.4	-0.811	3.40E-04	3.468521083
Men	1459.4	0.755	3.50E-04	3.455931956
CG32809	4347.5	-0.761	3.50E-04	3.455931956
CG5757	674.9	0.736	3.50E-04	3.455931956
Xe7	3730.7	-0.556	3.60E-04	3.443697499
eIF3f1	737.9	0.707	3.60E-04	3.443697499
CG42239	488.3	0.915	3.60E-04	3.443697499
chrb	12608	-0.714	3.60E-04	3.443697499
CG2862	2189.8	0.76	3.70E-04	3.431798276
CG32655	279.5	-0.944	3.70E-04	3.431798276
fog	2461.5	-0.538	3.70E-04	3.431798276
CG4390	1476.1	0.714	3.70E-04	3.431798276
kri	1851.2	0.649	3.80E-04	3.420216403
ttk	10254.4	-0.685	3.90E-04	3.408935393
Ptp10D	8448.1	-0.684	3.90E-04	3.408935393
CHOp24	1686.4	0.75	3.90E-04	3.408935393
CG17786	1153.8	-0.771	3.90E-04	3.408935393
mago	1586.7	0.637	4.00E-04	3.397940009
robo3	2588.6	-0.757	4.00E-04	3.397940009
CG32137	2032	-0.729	4.00E-04	3.397940009
Src64B	8842.9	-0.593	4.00E-04	3.397940009
stmA	1182.5	-0.621	4.10E-04	3.387216143
CG34114	1706.5	-0.92	4.20E-04	3.37675071
CG4666	308.6	-0.757	4.20E-04	3.37675071
CG4294	3487.2	-0.615	4.30E-04	3.366531544
unc-104	12216.3	-0.67	4.30E-04	3.366531544
CG10527	637.1	0.812	4.30E-04	3.366531544
FeCH	488.5	0.751	4.30E-04	3.366531544
dpr11	1335.3	-0.948	4.30E-04	3.366531544
Non3	647.3	0.685	4.30E-04	3.366531544
GstE13	530.6	0.856	4.40E-04	3.356547324
UQCR-Q	1283.7	0.797	4.40E-04	3.356547324
COX4	1800.6	0.713	4.40E-04	3.356547324
RpL37A	5938.1	0.748	4.50E-04	3.346787486
Nap1	1844.2	0.611	4.50E-04	3.346787486
wake	4725	-0.601	4.50E-04	3.346787486
dlg1	9932.1	-0.658	4.60E-04	3.337242168
Jon65Aiv	388.8	-1.641	4.60E-04	3.337242168
CG4723	288.2	-0.864	4.70E-04	3.327902142
mRpS29	425.3	0.862	4.70E-04	3.327902142
sc	874.1	0.613	4.70E-04	3.327902142
Socs16D	1937.8	-0.611	4.70E-04	3.327902142
Mcm7	1253.1	0.626	4.80E-04	3.318758763
ScpX	798	0.78	4.80E-04	3.318758763
Galphaq	5804.7	-0.774	4.80E-04	3.318758763
CG34300	653.3	-0.849	4.80E-04	3.318758763
mRpS18A	726.6	0.879	4.90E-04	3.30980392
alph	4465.6	-0.53	4.90E-04	3.30980392
RpL13A	16988.8	0.733	4.90E-04	3.30980392
Bub3	2644	0.572	4.90E-04	3.30980392
CG13220	690.1	0.683	5.00E-04	3.301029996
GstT2	478.9	-0.748	5.00E-04	3.301029996
Prosalpha5	4311.3	0.724	5.10E-04	3.292429824
CR46250	520.4	-0.868	5.10E-04	3.292429824
l(1)G0196	3782.9	-0.585	5.10E-04	3.292429824
CG32246	295.3	-0.79	5.10E-04	3.292429824
MtnA	913.7	0.766	5.10E-04	3.292429824
CR42862	54722.7	-0.621	5.10E-04	3.292429824
Hipk	18880.4	-0.686	5.20E-04	3.283996656
baz	3417.5	-0.65	5.30E-04	3.27572413
CG42389	12342.2	-0.68	5.30E-04	3.27572413
skd	10906.9	-0.656	5.30E-04	3.27572413
Nup75	1241.8	0.598	5.40E-04	3.26760624
PyK	2602.6	0.608	5.50E-04	3.259637311
cmpy	714.5	-0.837	5.50E-04	3.259637311
CR45820	1067.3	-0.864	5.50E-04	3.259637311
CG30385	463.2	-0.698	5.50E-04	3.259637311
Camta	4009.6	-0.632	5.50E-04	3.259637311
CG16758	401.2	-0.819	5.50E-04	3.259637311
Tina-1	2144.3	0.527	5.60E-04	3.251811973
levy	3987.1	0.769	5.70E-04	3.244125144
px	8008.1	-0.583	5.80E-04	3.236572006
CG34355	3666.2	-0.712	5.80E-04	3.236572006
AnxB9	7256.5	0.511	5.90E-04	3.229147988
Sema1a	12482.8	-0.765	5.90E-04	3.229147988
Mcm6	1249.8	0.645	5.90E-04	3.229147988
eIF2beta	3414.1	0.642	6.00E-04	3.22184875
trol	7025.7	-0.682	6.10E-04	3.214670165
eEF1beta	9738.2	0.744	6.10E-04	3.214670165
GlyP	1766.7	0.59	6.20E-04	3.207608311
Tmhs	921.2	-0.612	6.40E-04	3.193820026
hoip	1599.8	0.753	6.40E-04	3.193820026
Atpalpha	29942.5	-0.656	6.40E-04	3.193820026
LpR2	6167.6	-0.68	6.50E-04	3.187086643
awd	8522.9	0.795	6.60E-04	3.180456064
CG4101	278.3	0.714	6.60E-04	3.180456064
Mlc-c	8335.3	0.596	6.60E-04	3.180456064
CycH	1146.8	0.732	6.70E-04	3.173925197
CG44242	627.5	0.76	6.70E-04	3.173925197
wnd	4440	-0.621	6.70E-04	3.173925197
kuz	10395	-0.667	6.70E-04	3.173925197
ox	262	0.8	6.80E-04	3.167491087
dgt3	297.8	0.773	6.80E-04	3.167491087
Cul2	5279.9	0.659	6.80E-04	3.167491087
CG30105	374.9	0.751	6.80E-04	3.167491087
scf	2637.6	0.587	6.90E-04	3.161150909
CG14286	312.2	0.817	6.90E-04	3.161150909
COX7A	2197.2	0.655	7.00E-04	3.15490196
DppIII	2648.4	0.666	7.00E-04	3.15490196
CG8132	263.2	0.817	7.00E-04	3.15490196
CG12112	256.5	0.777	7.10E-04	3.148741651
CG14731	330.1	-0.745	7.10E-04	3.148741651
RpS16	17784	0.722	7.10E-04	3.148741651
CG31712	2496.4	-0.65	7.20E-04	3.142667504
pgant2	982.5	-0.667	7.20E-04	3.142667504
CG8004	812.9	0.595	7.30E-04	3.13667714
CG5214	2243.7	0.592	7.30E-04	3.13667714
Usp2	5688.1	-0.583	7.40E-04	3.13076828
MESK2	4237.1	-0.588	7.40E-04	3.13076828
Ibf1	723.7	0.605	7.50E-04	3.124938737
CR42491	498.9	0.706	7.50E-04	3.124938737
CG8369	316.9	0.782	7.50E-04	3.124938737
CG3071	321.8	0.679	7.50E-04	3.124938737
SK	1958.9	-0.806	7.60E-04	3.119186408
Cda4	2178.6	0.661	7.60E-04	3.119186408
CG7006	478.8	0.664	7.70E-04	3.113509275
CG10467	682.7	0.844	7.80E-04	3.107905397
p47	1787.3	0.576	7.80E-04	3.107905397
Srp9	1356.3	0.668	7.80E-04	3.107905397
CG14505	677	-0.688	7.80E-04	3.107905397
RpL27	15128.4	0.597	7.90E-04	3.102372909
Khc-73	7381.3	-0.524	8.00E-04	3.096910013
CG6610	697.1	0.782	8.00E-04	3.096910013
para	2464.2	-0.882	8.10E-04	3.091514981
nej	16640.8	-0.625	8.10E-04	3.091514981
CG42795	1132.9	-0.816	8.30E-04	3.080921908
CG7834	1361.6	0.637	8.30E-04	3.080921908
RpL24-like	1106.5	0.797	8.30E-04	3.080921908
CG12605	3742.6	-0.787	8.40E-04	3.075720714
spt4	539	0.644	8.40E-04	3.075720714
RpL37a	7634.4	0.622	8.60E-04	3.065501549
dpr1	935	-0.81	8.60E-04	3.065501549
RpL27A	7601.2	0.676	8.60E-04	3.065501549
CG6330	769.3	0.8	8.60E-04	3.065501549
RpL31	27629.6	0.654	8.70E-04	3.060480747
CG11138	3068	-0.72	8.70E-04	3.060480747
Cyp1	28015	0.669	8.70E-04	3.060480747
CycT	7245.7	-0.621	8.70E-04	3.060480747
Vha36-1	1139.6	0.66	8.90E-04	3.050609993
RhoGAP19D	11552.4	-0.621	8.90E-04	3.050609993
CG7702	2418.1	-0.568	9.00E-04	3.045757491
CG33303	3328.6	0.52	9.10E-04	3.040958608
RpS29	15813	0.579	9.20E-04	3.036212173
Adar	7493.2	-0.65	9.40E-04	3.026872146
RpL30	8708.3	0.67	9.40E-04	3.026872146
RpS23	13324.6	0.715	9.40E-04	3.026872146
CG11155	4811.6	-0.725	9.60E-04	3.017728767
ND-PDSW	893.6	0.737	9.60E-04	3.017728767
mei-P26	11602.9	-0.778	9.60E-04	3.017728767
Obp99a	1620.6	0.766	9.60E-04	3.017728767
Acon	5158.3	0.477	9.60E-04	3.017728767
Schip1	1050.2	-0.688	9.60E-04	3.017728767
CR46035	295	-0.814	9.70E-04	3.013228266
CR32218	1196.4	-0.736	9.70E-04	3.013228266
Mitofilin	1985.3	0.495	9.70E-04	3.013228266
Prosbeta7	2874.8	0.641	9.80E-04	3.008773924
nvy	1155.7	-0.694	9.80E-04	3.008773924
CR45217	434.7	-0.7	9.80E-04	3.008773924
Tpc1	416.5	0.758	9.90E-04	3.004364805
RpL35A	6678.2	0.675	9.90E-04	3.004364805
stx	13014.4	-0.652	9.90E-04	3.004364805
Tim8	653.3	0.663	9.90E-04	3.004364805
Tim9a	464.1	0.806	0.001	3
CG9380	757.5	-0.758	0.00102	2.991399828
Ten-a	12618.2	-0.693	0.00102	2.991399828
CG12493	254.3	-0.798	0.00103	2.987162775
Kif3C	316.5	-0.706	0.00104	2.982966661
bves	2721.3	-0.715	0.00104	2.982966661
RpL26	9562.2	0.746	0.00105	2.978810701
stj	3074.3	-0.779	0.00107	2.970616222
CG31815	517.2	-0.765	0.00107	2.970616222
sls	14462.1	-0.858	0.00108	2.966576245
Mdh1	1495.2	0.649	0.0011	2.958607315
CG32758	3055	-0.58	0.0011	2.958607315
tow	969	-0.7	0.00112	2.950781977
CG32267	307	0.788	0.00113	2.946921557
gpp	14202.1	-0.544	0.00113	2.946921557
CG18812	3607.2	-0.598	0.00113	2.946921557
COX7C	2066	0.688	0.00113	2.946921557
Kr-h1	4099.7	-0.594	0.00116	2.935542011
spen	81693	-0.644	0.00117	2.931814138
CR42547	339.2	-0.854	0.00117	2.931814138
neur	3096.2	-0.61	0.00117	2.931814138
CG3238	589.6	0.591	0.00117	2.931814138
orb2	1416.8	-0.725	0.00118	2.928117993
CR43989	252.4	1.318	0.00119	2.924453039
Cubn	920.1	-0.64	0.0012	2.920818754
Unr	11587.6	-0.775	0.0012	2.920818754
SmB	1484.9	0.745	0.0012	2.920818754
bun	23333.7	-0.55	0.0012	2.920818754
CG31635	6021.1	-0.53	0.0012	2.920818754
CG2269	3911	-0.758	0.0012	2.920818754
Osi6	554.9	-0.724	0.00121	2.91721463
CR45559	362.4	0.763	0.00121	2.91721463
brk	4580.7	-0.495	0.00124	2.906578315
rept	610.5	0.689	0.00124	2.906578315
CG40006	445.1	-0.753	0.00125	2.903089987
jvl	8653.5	-0.604	0.00125	2.903089987
Der-1	1468	0.665	0.00125	2.903089987
pch2	2320.2	0.605	0.00125	2.903089987
Su(Tpl)	8106.9	-0.639	0.00126	2.899629455
Nf-YB	572.1	0.589	0.00126	2.899629455
RpS9	8469.8	0.719	0.00126	2.899629455
Nxt1	336.7	0.689	0.00128	2.89279003
mRpL21	250.5	0.765	0.00128	2.89279003
mspo	928.9	-0.734	0.00129	2.88941029
CG30419	1580.8	-0.681	0.00129	2.88941029
bonsai	408.7	0.811	0.0013	2.886056648
E(spl)mdelta-HLH	1570.9	-0.603	0.0013	2.886056648
cl	4797.5	0.648	0.0013	2.886056648
Mnt	4404.9	-0.614	0.0013	2.886056648
CG11137	491.5	0.768	0.0013	2.886056648
CG3792	900.7	0.636	0.0013	2.886056648
mthl1	2722.4	-0.645	0.00131	2.882728704
CG5157	330.7	-0.838	0.00132	2.879426069
CR44221	277.5	-0.828	0.00132	2.879426069
noi	883	0.546	0.00133	2.876148359
mthl10	2849.7	-0.622	0.00133	2.876148359
RpL21	12601	0.728	0.00133	2.876148359
CG7275	660.6	0.615	0.00135	2.869666232
lilli	6036.1	-0.62	0.00135	2.869666232
Gli	6922.4	-0.648	0.00135	2.869666232
cdc14	2295.8	-0.587	0.00135	2.869666232
snoRNA:Tudor-SN-a	705.7	-0.87	0.00135	2.869666232
lsn	305.9	0.739	0.00136	2.866461092
CG14502	1091.6	-0.706	0.00136	2.866461092
E2f1	14403.5	-0.542	0.00136	2.866461092
Mur2B	768.6	-0.75	0.00137	2.863279433
rudhira	3875.7	-0.544	0.00137	2.863279433
PHGPx	4935.5	0.545	0.00137	2.863279433
CG14182	473	0.613	0.00137	2.863279433
borr	937.6	0.62	0.00138	2.860120914
alpha-PheRS	774.5	0.649	0.00138	2.860120914
CG12279	278.9	0.677	0.00139	2.8569852
Bsg	12103.8	-0.704	0.00139	2.8569852
CG8500	1082.6	-0.676	0.00139	2.8569852
ND-B16.6	1123.1	0.656	0.00139	2.8569852
Cht6	11253	-0.688	0.00141	2.850780887
Cyp4ac3	547.3	-0.702	0.00142	2.847711656
Doa	12098.7	-0.531	0.00142	2.847711656
Tpi	2058	0.629	0.00142	2.847711656
CG17739	322.4	-0.761	0.00143	2.844663963
RpL22	6032.8	0.494	0.00144	2.841637508
chinmo	10342.5	-0.729	0.00144	2.841637508
spi	9518.5	-0.542	0.00144	2.841637508
cic	16923	-0.554	0.00144	2.841637508
vri	4992.3	0.426	0.00145	2.838631998
CG13284	309.6	-0.799	0.00146	2.835647144
Pxn	1130.3	0.609	0.00147	2.832682665
ppk29	461.6	-0.774	0.00148	2.829738285
CG8641	447.3	-0.789	0.00151	2.821023053
mRpS34	376.7	0.789	0.00151	2.821023053
CG17075	1593.3	-0.564	0.00151	2.821023053
Sec61gamma	4107.1	0.682	0.00152	2.818156412
Jafrac1	5209	0.63	0.00153	2.815308569
Cht7	843.2	-0.715	0.00153	2.815308569
ac	282.2	0.651	0.00153	2.815308569
CG42788	1871.1	-0.652	0.00154	2.812479279
Jon65Aiii	570.6	-1.129	0.00154	2.812479279
colt	650.4	0.631	0.00155	2.809668302
CG17834	1164.9	-0.68	0.00155	2.809668302
Rbp1-like	4425.7	-0.672	0.00155	2.809668302
Lar	1600.8	-0.653	0.00156	2.806875402
RpS19a	12815	0.625	0.00157	2.804100348
Syt1	7063.4	-0.721	0.00159	2.798602876
GABA-B-R2	882.3	-0.657	0.0016	2.795880017
CG18343	712.8	0.557	0.00161	2.793174124
Ranbp9	1468	0.591	0.00162	2.790484985
HP1c	549.4	0.66	0.00162	2.790484985
scaf6	3862	-0.558	0.00163	2.787812396
Gdh	4597.8	0.522	0.00163	2.787812396
Pgam5	713.9	0.722	0.00163	2.787812396
Prosalpha2	5624.9	0.576	0.00164	2.785156152
Cirl	32394.1	-0.535	0.00165	2.782516056
Mnn1	3957.2	-0.654	0.00166	2.779891912
Ubc10	918.4	0.504	0.00166	2.779891912
gish	18250.2	-0.554	0.00168	2.774690718
wit	1882.4	-0.608	0.00168	2.774690718
CG5989	458	0.697	0.00169	2.772113295
CG12343	337.5	0.838	0.00169	2.772113295
Sxl	14298.4	-0.577	0.0017	2.769551079
CG32856	386.6	0.692	0.00171	2.76700389
janA	1577	0.654	0.00171	2.76700389
CG33774	317.9	0.621	0.00171	2.76700389
Rack1	12146.6	0.549	0.00172	2.764471553
pix	2871.7	0.444	0.00174	2.759450752
Caper	4927.7	-0.467	0.00174	2.759450752
Teh1	260.1	-0.784	0.00174	2.759450752
Pkn	5909.8	-0.553	0.00177	2.752026734
RpS11	17989.4	0.646	0.00177	2.752026734
CG8860	729.9	0.556	0.00177	2.752026734
CG43901	5594.7	-0.647	0.00178	2.749579998
RpL35	10563.7	0.665	0.00178	2.749579998
CG8209	2974.8	0.592	0.00178	2.749579998
tai	9545	-0.559	0.00178	2.749579998
eIF4G2	9900.8	-0.513	0.00179	2.747146969
Ugt86Di	611.9	-0.57	0.00179	2.747146969
CG16989	1049.8	0.869	0.00179	2.747146969
asf1	1424.7	0.642	0.0018	2.744727495
CG43759	5433.2	-0.62	0.0018	2.744727495
Phb2	3437.1	0.517	0.0018	2.744727495
CG8173	1570.8	0.532	0.00181	2.742321425
CG8331	2007.7	0.672	0.00182	2.739928612
CG34383	8168.8	-0.655	0.00182	2.739928612
RpL5	30576.2	0.525	0.00183	2.73754891
CG5522	3257.7	-0.63	0.00184	2.735182177
CG4866	260.6	0.9	0.00185	2.732828272
CG7768	491.7	-0.751	0.00185	2.732828272
CG13894	909.2	-0.602	0.00185	2.732828272
CG34449	3342.7	-0.575	0.00187	2.728158393
metro	870.5	-0.665	0.00187	2.728158393
RpS3A	56469	0.608	0.00188	2.725842151
dao	563.9	-0.666	0.00188	2.725842151
CG10375	363.4	0.684	0.00188	2.725842151
luna	4168.6	-0.695	0.00188	2.725842151
SrpRbeta	1096.9	0.541	0.00189	2.723538196
CR43910	476.1	-0.67	0.0019	2.721246399
JhI-1	665.9	0.697	0.00191	2.718966633
CG5180	368	0.678	0.00191	2.718966633
app	4219.8	-0.579	0.00192	2.716698771
CG14621	868.9	-0.701	0.00196	2.707743929
SkpA	8477.1	0.567	0.00198	2.70333481
Pitslre	2648.8	-0.461	0.00199	2.701146924
Eip93F	3560	-0.735	0.002	2.698970004
CG32767	8474.1	-0.617	0.00201	2.696803943
Iml1	2034.1	-0.506	0.00202	2.694648631
rho-5	931.5	-0.634	0.00203	2.692503962
wb	1823.4	-0.552	0.00205	2.688246139
ND-ACP	2847.9	0.637	0.00205	2.688246139
roX1	85070.2	-0.577	0.00205	2.688246139
Updo	570	0.682	0.00206	2.68613278
p53	340.7	0.649	0.00208	2.681936665
Zasp66	2386.5	0.751	0.00209	2.679853714
RpL19	20096.3	0.66	0.0021	2.677780705
Trx-2	2721.6	0.592	0.00212	2.673664139
dj-1beta	758.5	0.711	0.00214	2.669586227
RpS30	9490.3	0.653	0.00215	2.66756154
CG4887	1818.5	-0.494	0.00215	2.66756154
bnl	1148.1	0.677	0.00216	2.665546249
Hmgs	974.5	0.641	0.00217	2.663540266
CG31710	624.4	-0.6	0.00217	2.663540266
CG6523	1186.7	0.682	0.00222	2.653647026
Tet	35107.6	-0.551	0.00222	2.653647026
CalpB	1364.2	0.493	0.00223	2.651695137
CG15270	1375.7	-0.66	0.00223	2.651695137
CG2767	1906.4	0.568	0.00224	2.649751982
csw	4932.9	-0.559	0.00224	2.649751982
RhoGAP71E	6550.7	-0.592	0.00225	2.647817482
CG42259	448.7	-0.65	0.00225	2.647817482
CG3556	2776.5	-0.637	0.00225	2.647817482
chm	1236.2	-0.521	0.00225	2.647817482
RpS14a	8130.9	0.646	0.00227	2.643974143
loco	2503.6	-0.444	0.00229	2.640164518
CycB	3750	0.528	0.00229	2.640164518
scrib	13362.6	-0.6	0.00233	2.632644079
CG9512	519.4	-0.696	0.00234	2.630784143
rut	3342	-0.583	0.00234	2.630784143
CR32111	1291.8	-0.677	0.00235	2.628932138
CR43717	379.8	-0.681	0.00235	2.628932138
Idgf6	2877.4	0.616	0.00235	2.628932138
La	2509	0.573	0.00238	2.623423043
CG42492	10671	-0.666	0.00238	2.623423043
ewg	4994.2	-0.542	0.00239	2.621602099
Sgf11	356.1	0.643	0.0024	2.619788758
IRSp53	3680.2	-0.689	0.00241	2.617982957
CG31538	262.4	-0.76	0.00242	2.616184634
CG1227	452.7	0.665	0.00243	2.614393726
eIF3j	2055.2	0.535	0.00245	2.610833916
RapGAP1	8660.3	-0.548	0.00245	2.610833916
CG1146	2653	-0.627	0.00245	2.610833916
Adk2	377.1	0.671	0.00247	2.607303047
CG9877	754.8	0.849	0.00248	2.605548319
Prosbeta4	1225.4	0.687	0.00249	2.603800653
RnrS	1596.9	0.589	0.00251	2.600326279
Spn28Dc	285.5	-0.615	0.00252	2.598599459
CG7523	853.3	0.576	0.00253	2.596879479
CG4325	250.4	-0.85	0.00255	2.59345982
Prosbeta2	2665.2	0.562	0.00256	2.591760035
Phk-3	1286.7	0.627	0.00257	2.590066877
Aldh	347.2	0.653	0.00257	2.590066877
CG7488	258.1	0.694	0.00257	2.590066877
PIG-H	276.8	0.693	0.00258	2.588380294
pen-2	682.1	0.561	0.00258	2.588380294
olf413	11773.1	-0.61	0.00261	2.583359493
dikar	9629.8	-0.534	0.00261	2.583359493
Tif-IA	2953.5	0.459	0.00262	2.581698709
Hus1-like	667.5	-0.562	0.00262	2.581698709
nord	466.4	-0.62	0.00263	2.580044252
FK506-bp2	5938.6	0.539	0.00263	2.580044252
Pomp	2897.9	0.557	0.00266	2.575118363
CG14818	483.5	0.695	0.00266	2.575118363
kek5	12058.3	-0.58	0.00267	2.573488739
CR45916	2431.6	-0.579	0.00267	2.573488739
Prp19	2427.1	0.662	0.00269	2.57024772
CG9471	322.4	0.69	0.00269	2.57024772
rols	2546.6	-0.6	0.0027	2.568636236
Mkp3	2802.8	-0.539	0.0027	2.568636236
Ir62a	369.2	-0.741	0.00271	2.567030709
epsilonCOP	922.2	0.638	0.00272	2.565431096
HP4	1085.5	0.599	0.00272	2.565431096
elm	725.5	0.553	0.00273	2.563837353
Non2	3777.8	0.53	0.00273	2.563837353
CG6180	3883.7	0.647	0.00274	2.562249437
Ncoa6	8781.7	-0.511	0.00274	2.562249437
CG3777	4419.5	-0.593	0.00274	2.562249437
hh	2223.1	-0.509	0.00275	2.560667306
CR45834	266	-0.694	0.00276	2.559090918
Plp	4499.6	-0.397	0.00278	2.555955204
RpL34b	2630.5	0.593	0.00279	2.554395797
Prosbeta5	2623.5	0.678	0.00281	2.55129368
rno	9549.9	-0.459	0.00281	2.55129368
ND-39	855.8	0.636	0.00282	2.549750892
sdt	5619.3	-0.527	0.00283	2.548213564
bai	1473.6	0.589	0.00283	2.548213564
CG14257	251.9	-0.74	0.00284	2.54668166
CG1307	1009.1	0.576	0.00284	2.54668166
CG14234	1408.7	-0.498	0.00285	2.54515514
ubl	590.2	0.677	0.00287	2.542118103
Nup58	446.6	0.687	0.00291	2.536107011
Fdx2	311.4	0.659	0.00292	2.534617149
koko	1694.9	0.569	0.00295	2.530177984
RpL8	13924.3	0.648	0.00296	2.528708289
CG8460	1833.6	0.572	0.00296	2.528708289
RpL10	49154.5	0.644	0.00296	2.528708289
CG2974	316.8	0.59	0.00297	2.527243551
ptc	6699.7	-0.627	0.00297	2.527243551
SdhD	798.7	0.693	0.00298	2.525783736
rnh1	585.7	0.659	0.00298	2.525783736
bmm	817	-0.578	0.00299	2.524328812
zormin	4780.5	-0.656	0.003	2.522878745
CG12264	503.3	0.591	0.003	2.522878745
GlcT-1	609.9	-0.553	0.00304	2.517126416
NHP2	971.2	0.627	0.00306	2.514278574
Tsf1	1500.4	0.795	0.00306	2.514278574
ntc	288.9	-0.664	0.00307	2.512861625
rdgA	4850.7	-0.537	0.00307	2.512861625
CR45127	690.8	-0.666	0.00309	2.510041521
ATPsynG	1709.7	0.566	0.00309	2.510041521
sesB	17444.9	0.508	0.00309	2.510041521
RpS18	17584.3	0.666	0.0031	2.508638306
N	18389	-0.473	0.00313	2.504455662
CG33642	317.1	-0.794	0.00314	2.503070352
vnd	370.7	-0.743	0.00317	2.498940738
hng3	827.5	0.581	0.00319	2.496209317
SdhC	293.3	0.592	0.00319	2.496209317
Pgk	2012.5	0.575	0.0032	2.494850022
c12.1	705.3	0.687	0.0032	2.494850022
CG9902	1171.9	-0.534	0.0032	2.494850022
chif	7869.4	-0.419	0.00321	2.493494968
CG43736	12206.7	-0.49	0.00321	2.493494968
BubR1	1894.4	0.438	0.00323	2.490797478
CR45962	707.3	-0.637	0.00324	2.48945499
Art3	694.2	0.662	0.00324	2.48945499
RpS7	60205.4	0.586	0.00327	2.485452247
CG31550	1813.2	-0.472	0.00327	2.485452247
CG1598	1209.8	0.569	0.00327	2.485452247
pHCl-1	382.2	-0.685	0.00327	2.485452247
wupA	2029.4	0.717	0.00328	2.484126156
mRpL23	280.9	0.661	0.0033	2.48148606
MED20	342.1	0.673	0.00332	2.478861916
Vps29	706.3	0.656	0.00334	2.476253533
CR46031	622.2	-0.758	0.00335	2.474955193
CG5946	538.9	0.507	0.00335	2.474955193
CG1965	1997	-0.521	0.00335	2.474955193
ND-24	914	0.615	0.00336	2.473660723
RnpS1	610.9	0.654	0.00338	2.4710833
CR44222	303.5	-0.701	0.00338	2.4710833
RpLP0	17346.5	0.592	0.00342	2.465973894
TSG101	3292.9	0.434	0.00343	2.46470588
lost	13692.2	0.397	0.00343	2.46470588
lap	8070.7	-0.509	0.00349	2.457174573
CG9518	836.9	-0.653	0.00351	2.454692884
Idgf4	4612.2	0.62	0.00351	2.454692884
CG14566	354.1	0.858	0.00352	2.453457337
l(2)05714	898.6	0.539	0.00353	2.452225295
Rdl	2078.3	-0.71	0.00353	2.452225295
Nrx-IV	10959.8	-0.454	0.00354	2.450996738
CG5758	3022.2	-0.565	0.00354	2.450996738
CG31357	1326.9	0.49	0.00355	2.449771647
CG31688	488	-0.524	0.00355	2.449771647
CG5045	1239	0.632	0.00355	2.449771647
Deaf1	3424.9	-0.477	0.00355	2.449771647
ATPsynO	2437.6	0.62	0.00356	2.448550002
Ac3	1814.8	-0.564	0.00356	2.448550002
Bili	1474	-0.609	0.00357	2.447331784
RpL17	6837.6	0.592	0.00359	2.444905551
sgg	9599	-0.583	0.0036	2.443697499
CG18190	639.6	0.608	0.0036	2.443697499
Poc1	620.5	0.584	0.00361	2.442492798
CG2747	3722.2	-0.451	0.00365	2.437707136
TBCD	1465	0.425	0.00366	2.436518915
CG12071	2078.8	-0.571	0.00368	2.434152181
Wdr62	5554.7	-0.53	0.00369	2.432973634
CG11007	472.4	0.607	0.00371	2.43062609
Lst8	706.8	0.558	0.00371	2.43062609
esn	2691.9	-0.549	0.00373	2.428291168
bwa	448.3	-0.572	0.00374	2.427128398
nst	1131.8	0.506	0.00377	2.42365865
ND-13B	588.3	0.698	0.00377	2.42365865
smid	4365.9	0.445	0.00378	2.4225082
MRP	3583.8	-0.442	0.00378	2.4225082
Reph	3269.3	-0.548	0.00379	2.42136079
YT521-B	4151.8	-0.468	0.00379	2.42136079
COX5B	1657.5	0.618	0.0038	2.420216403
RpL11	13985.3	0.637	0.00383	2.416801226
CG13551	2579.6	0.604	0.00384	2.415668776
CG31064	1530.9	-0.532	0.00384	2.415668776
Spase25	1617.9	0.502	0.00385	2.41453927
RpS4	17412.3	0.62	0.00385	2.41453927
asrij	311	0.658	0.00388	2.411168274
Idgf2	513	0.595	0.00388	2.411168274
CG11873	23903.6	-0.404	0.00389	2.410050399
RPA2	657.8	0.673	0.00392	2.406713933
Sec13	1573	0.547	0.00392	2.406713933
CG34200	289.5	0.641	0.00392	2.406713933
mub	26907.5	-0.545	0.00394	2.404503778
CG9581	273.8	0.703	0.00395	2.403402904
CG4968	1413.5	0.555	0.00396	2.402304814
Mcm2	731.5	0.577	0.00397	2.401209493
Gk1	628.4	0.553	0.004	2.397940009
RpL12	10255.8	0.605	0.00401	2.396855627
MYPT-75D	1719.6	-0.532	0.00402	2.395773947
MFS17	3267.6	-0.589	0.00404	2.393618635
Got2	1286.5	0.536	0.00404	2.393618635
Sema1b	9676.7	-0.479	0.00405	2.392544977
CG6084	1986.3	0.544	0.00405	2.392544977
upSET	17050.2	-0.493	0.00407	2.390405591
CG32264	7233.1	-0.495	0.0041	2.387216143
Evi5	4599.9	-0.507	0.00412	2.385102784
Larp7	337.7	0.61	0.00413	2.384049948
CG14407	446.7	0.596	0.00413	2.384049948
Rpb5	497.5	0.66	0.00414	2.382999659
CG31068	470.3	-0.648	0.00417	2.379863945
Dhpr	1445	0.544	0.00418	2.378823718
ATPsynF	3158.6	0.613	0.0042	2.37675071
CG13364	753.7	0.652	0.00421	2.375717904
CG6813	383.5	-0.529	0.00422	2.374687549
ND-15	627.7	0.654	0.00425	2.37161107
tmod	12153.5	-0.534	0.00426	2.370590401
ATPsynD	1806.9	0.613	0.00431	2.36552273
fs(1)h	24912.1	-0.627	0.00433	2.363512104
Pen	12002.8	0.522	0.00434	2.36251027
CG13367	515.3	0.545	0.00434	2.36251027
TBCB	853.3	0.521	0.00435	2.361510743
CG9503	530.5	-0.541	0.00437	2.359518563
CR45137	747.1	-0.575	0.00438	2.358525889
Glo1	537.4	0.65	0.00438	2.358525889
mRpL2	306.7	0.738	0.0044	2.356547324
RpS8	23667.5	0.586	0.0044	2.356547324
CG12935	278	0.621	0.00441	2.355561411
Gbs-76A	861.2	0.565	0.00442	2.354577731
CG12321	306.4	0.691	0.00442	2.354577731
Hsc70-5	2517.6	0.475	0.00443	2.353596274
CG17765	4244.3	0.484	0.00444	2.35261703
CG3376	1212.7	-0.484	0.00445	2.351639989
laccase2	3300.2	-0.566	0.00445	2.351639989
hep	3988.1	-0.47	0.00446	2.350665141
CG10803	2833.3	-0.562	0.00446	2.350665141
His3.3A	1943.3	0.62	0.00449	2.347753659
Nup205	2207.1	0.44	0.00449	2.347753659
Asator	6946.8	-0.533	0.00449	2.347753659
Pol32	317.7	0.637	0.0045	2.346787486
wdb	22406.1	-0.52	0.00451	2.345823458
CG7430	1201.9	0.542	0.00452	2.344861565
chn	9878.9	-0.496	0.00455	2.341988603
Pp2A-29B	10707.6	0.43	0.00456	2.341035157
GstD9	446.8	0.649	0.00457	2.3400838
CG34242	268.7	0.62	0.00457	2.3400838
GstE12	1942.2	0.571	0.00461	2.336299075
CG8243	1387.3	0.431	0.00461	2.336299075
bowl	8508	-0.508	0.00462	2.335358024
ImpE1	10297.5	-0.502	0.00463	2.334419009
Jwa	2273.8	0.493	0.00464	2.333482019
Cf2	3257.2	-0.538	0.00467	2.330683119
Rim	5069.1	-0.6	0.00468	2.329754147
Rpt2	2900.1	0.552	0.00468	2.329754147
Srp54	3533.4	0.539	0.00469	2.328827157
RpS15Aa	19697.4	0.548	0.00469	2.328827157
CG1789	443.3	0.543	0.0047	2.327902142
Oga	685.3	0.565	0.0047	2.327902142
CR44218	1022.2	-0.655	0.00475	2.32330639
CG1636	1421.9	0.463	0.00475	2.32330639
CG8771	2855.9	0.46	0.00477	2.321481621
Ote	641.7	0.634	0.00478	2.320572103
SmD3	507.1	0.544	0.0048	2.318758763
CG10286	1146.1	0.525	0.0048	2.318758763
Nrx-1	3363.3	-0.612	0.0048	2.318758763
RnrL	2191.7	0.553	0.00481	2.317854924
Spc25	458.1	0.597	0.00481	2.317854924
RpL14	13950.1	0.552	0.00485	2.314258261
Pex11	252.7	0.594	0.00485	2.314258261
LPCAT	3931.4	-0.461	0.00489	2.310691141
HIP	451.2	0.567	0.00489	2.310691141
CG5181	562.6	0.559	0.0049	2.30980392
CG15168	1011.7	0.539	0.00491	2.308918508
CG6310	986.2	0.654	0.00493	2.307153081
RpL4	21602.5	0.555	0.00495	2.305394801
CG9821	61708.5	-0.564	0.00496	2.304518324
CG5323	425.5	0.676	0.00497	2.303643611
trbl	1181.2	0.531	0.00499	2.301899454
robo1	9830.9	-0.483	0.00499	2.301899454
ND-B17.2	600.7	0.583	0.00502	2.299296283
CG5151	4932.4	-0.577	0.00504	2.297569464
PPO2	1523.8	0.848	0.00505	2.296708622
msk	6461.2	0.408	0.00508	2.294136288
CG10602	3102	0.51	0.00509	2.293282218
Dif	1507.3	-0.571	0.00511	2.2915791
CG4455	3025.4	0.466	0.00515	2.288192771
CG42322	907.2	-0.616	0.00515	2.288192771
mRpS7	677.6	0.511	0.00515	2.288192771
sun	991.6	0.632	0.00516	2.287350298
Cad87A	4936.3	-0.445	0.00518	2.28567024
r2d2	966.4	0.513	0.00518	2.28567024
Etf-QO	852.4	0.605	0.00519	2.284832642
Sce	663	0.515	0.00519	2.284832642
Tctp	39620.4	0.575	0.00522	2.282329497
Snap29	977.1	0.579	0.00525	2.279840697
vls	575.6	0.561	0.00526	2.279014256
tna	9306.4	-0.549	0.00526	2.279014256
Prosalpha6	4220	0.62	0.00529	2.276544328
Traf6	983.9	0.513	0.00529	2.276544328
RpL41	55718.8	0.529	0.0053	2.27572413
eIF3g1	1034.2	0.594	0.00532	2.274088368
RpL23A	28133	0.485	0.00532	2.274088368
ebd2	274.7	-0.636	0.00537	2.270025714
CG4789	810.6	0.641	0.00539	2.268411235
alien	1753.5	0.528	0.0054	2.26760624
pan	33324.4	-0.563	0.00543	2.26520017
CG11486	8088.3	-0.531	0.00544	2.2644011
RpS6	22246	0.578	0.00544	2.2644011
trn	8112.8	-0.42	0.00548	2.261219442
smp-30	573.6	-0.604	0.00548	2.261219442
CG11964	1410.3	0.579	0.00549	2.260427656
mRpS22	304.6	0.681	0.00549	2.260427656
ND-ASHI	573.8	0.554	0.0055	2.259637311
mRpL35	417.1	0.573	0.0055	2.259637311
CG10948	2451	-0.473	0.0055	2.259637311
ND-13A	992.6	0.615	0.00552	2.258060922
her	820.4	0.485	0.00553	2.257274869
CG11880	1344.2	-0.671	0.00554	2.256490235
RanGAP	2503.8	0.469	0.00555	2.255707017
PMCA	23108.8	-0.494	0.00555	2.255707017
CR44326	253.3	-0.604	0.00555	2.255707017
Rpb7	290.1	0.508	0.00555	2.255707017
Lon	867	0.446	0.00558	2.253365801
Nurf-38	2145.4	0.477	0.00558	2.253365801
RpL9	12184.3	0.609	0.00558	2.253365801
CG16716	572.3	-0.667	0.00558	2.253365801
CG9662	1379.9	0.493	0.00558	2.253365801
UQCR-6.4	272.6	0.674	0.0056	2.251811973
ens	9034	-0.505	0.00561	2.251037139
endos	5339.8	0.38	0.00561	2.251037139
CR45102	1648.5	-0.68	0.00562	2.250263684
CG5177	2191	0.663	0.00562	2.250263684
mRpL28	537.6	0.554	0.00562	2.250263684
pnt	6849.8	-0.53	0.00562	2.250263684
PpN58A	462.3	-0.637	0.00564	2.248720896
CG8038	360.1	0.574	0.00565	2.247951552
CG17272	831.6	0.549	0.00565	2.247951552
CG8888	666.3	0.691	0.00566	2.247183569
AdSL	958	0.617	0.00567	2.246416941
CG5844	542.5	0.617	0.00568	2.245651664
Cht5	405.1	-0.605	0.00568	2.245651664
tam	335.4	-0.612	0.0057	2.244125144
CG4725	339.2	-0.574	0.00571	2.243363892
RhoGAPp190	6938.7	-0.523	0.00571	2.243363892
CG5937	1348.1	-0.589	0.00573	2.241845378
Cks30A	2039.1	0.51	0.00574	2.241088108
CG8206	667.1	0.616	0.00574	2.241088108
Scsalpha	2685.1	0.492	0.00575	2.240332155
nrv3	5275.9	-0.677	0.00576	2.239577517
CG6044	651.9	-0.531	0.00577	2.238824187
PsGEF	1823.8	-0.635	0.00577	2.238824187
CG15601	338.6	0.604	0.00578	2.238072162
PPO1	2426.1	0.833	0.00578	2.238072162
Arpc3A	1044.8	0.555	0.0058	2.236572006
jim	29784.5	-0.562	0.00582	2.235077015
Kul	7957	-0.525	0.00582	2.235077015
CG11753	475	0.597	0.00585	2.232844134
CG32276	6055.9	0.524	0.00588	2.230622674
roh	2145.5	0.542	0.0059	2.229147988
Roc2	759.6	0.594	0.00592	2.227678293
RpS5a	13388.9	0.539	0.00595	2.225483034
sstn	1285.8	-0.467	0.00595	2.225483034
Oscillin	1067.9	0.588	0.00597	2.224025669
SPoCk	4950.6	-0.513	0.00598	2.223298816
Teh4	826	-0.576	0.00599	2.222573178
QIL1	450.4	0.525	0.00602	2.220403509
CG8677	9230.1	-0.411	0.00603	2.219682688
Bap55	1925.1	0.496	0.00603	2.219682688
Sgs1	569.2	-0.723	0.00603	2.219682688
Pak	4530.5	-0.421	0.00604	2.218963061
RpL40	16193	0.553	0.00607	2.216811309
CG9853	528.2	0.621	0.00609	2.215382707
mura	10405.6	-0.55	0.00609	2.215382707
CG7182	652.6	0.49	0.0061	2.214670165
sm	21932.8	-0.564	0.0061	2.214670165
CG44247	2312.4	-0.596	0.00613	2.212539525
RpL6	19768.3	0.502	0.00614	2.211831629
Myc	6326.3	-0.641	0.00614	2.211831629
Usp14	2820.3	0.445	0.00614	2.211831629
SmydA-7	265.2	-0.616	0.00616	2.210419288
Nsun5	463.3	0.612	0.00618	2.209011525
Hsc70-3	32973	0.405	0.00622	2.206209615
CG11334	1289.6	0.481	0.00622	2.206209615
CG12107	296.8	0.666	0.00623	2.205511953
CG11966	373.2	-0.834	0.00623	2.205511953
CR44984	255.3	-0.678	0.00623	2.205511953
CG14894	1010	0.513	0.00624	2.20481541
CG4858	302.3	0.561	0.00624	2.20481541
dsd	2569	-0.46	0.00625	2.204119983
Ran	22912.4	0.44	0.00626	2.203425667
mas	2081.4	-0.474	0.00626	2.203425667
CG8289	2716.6	0.461	0.00626	2.203425667
U2af38	852.4	0.55	0.00628	2.202040356
Cyp49a1	864.3	-0.566	0.00628	2.202040356
CG9254	357.2	-0.604	0.0063	2.200659451
Myo61F	688.5	0.549	0.00632	2.199282922
shg	12679.6	-0.471	0.00632	2.199282922
capt	3384.9	0.467	0.00633	2.19859629
CG7519	708.3	0.598	0.00635	2.197226275
ImpL2	8944.9	0.449	0.00636	2.196542884
Ntf-2	4300.8	0.427	0.0064	2.193820026
CG6984	253	0.675	0.0064	2.193820026
drpr	3703.1	-0.461	0.00641	2.19314197
Tim23	3892.8	0.427	0.00641	2.19314197
ktub	345.3	0.627	0.00642	2.192464972
l(2)37Cc	1784.2	0.566	0.00642	2.192464972
Arr1	316.7	-0.686	0.00644	2.191114133
CG7044	1633	0.472	0.00645	2.190440285
CR43905	288.5	-0.71	0.00645	2.190440285
Jafrac2	1287.3	0.509	0.00648	2.188424994
Nlg3	916.8	-0.647	0.00651	2.186419011
MED16	434.8	0.569	0.00652	2.185752404
Mfe2	1379.1	0.487	0.00653	2.185086819
Fas3	13395.4	-0.515	0.0066	2.180456064
Pka-R2	3759.5	-0.561	0.00662	2.179142011
mRpL9	695.9	0.54	0.00662	2.179142011
Sod2	1002.2	0.557	0.00663	2.178486472
CG1943	7445.8	0.381	0.00663	2.178486472
cer	1073.9	0.605	0.00665	2.177178355
CG4004	1789.1	-0.565	0.00666	2.176525771
wcy	3567.7	-0.432	0.00666	2.176525771
CG1402	621	-0.697	0.0067	2.173925197
sunn	303	-0.688	0.00672	2.172630727
CG17738	940.6	0.716	0.00673	2.171984936
Ppa	9383.7	-0.455	0.00674	2.171340103
eIF2gamma	2873.3	0.474	0.00681	2.166852888
sbb	18021	-0.505	0.00681	2.166852888
mge	2646.3	0.532	0.00686	2.163675884
poly	1139.2	0.554	0.00688	2.162411562
btv	872.5	-0.553	0.00689	2.161780778
grh	16851.7	-0.529	0.00691	2.160521953
Nedd8	1367.9	0.511	0.00694	2.15864053
ncd	1042.4	0.522	0.00697	2.156767222
eIF3i	2459.7	0.539	0.00698	2.156144577
Mbs	6007.2	-0.46	0.00699	2.155522824
ASPP	2772.2	-0.536	0.00699	2.155522824
MED7	712.8	0.565	0.007	2.15490196
CG11882	564.1	0.496	0.00701	2.154281982
CG1607	2753.3	0.469	0.00703	2.153044675
CG11837	323.9	0.63	0.00705	2.151810883
CkIIalpha-i3	711.1	-0.539	0.00706	2.151195299
CG8273	581.9	0.623	0.00706	2.151195299
CysRS	817.7	0.47	0.00706	2.151195299
RpL18A	11058.5	0.57	0.00708	2.149966742
Phf5a	1678	0.527	0.00708	2.149966742
Tapdelta	2519.5	0.531	0.00708	2.149966742
snoRNA:lola-a	1469	-0.687	0.00709	2.149353765
CG41520	470	-0.682	0.00709	2.149353765
sty	5850.1	-0.551	0.0071	2.148741651
Tfb4	271.1	0.599	0.0071	2.148741651
eIF3m	2586.5	0.505	0.00711	2.148130399
Mf	3040.2	0.671	0.00712	2.147520006
RpL10Ab	12153.1	0.572	0.00715	2.145693958
RpI1	1676.8	0.511	0.00719	2.14327111
CG18659	2634.8	-0.434	0.0072	2.142667504
Prosbeta1	3277.3	0.58	0.00722	2.141462802
CG3587	276.2	0.657	0.00722	2.141462802
Ahcy	2194.8	0.565	0.00722	2.141462802
Gp150	14185.6	-0.422	0.00722	2.141462802
CG32795	1374.3	-0.493	0.00722	2.141462802
numb	6794.2	-0.436	0.00725	2.139661993
CG9231	664	0.532	0.00726	2.139063379
CG4593	544.7	0.545	0.00728	2.137868621
Taldo	1080	0.596	0.00729	2.137272472
Mhc	1663.3	0.763	0.00729	2.137272472
Pde11	3741	-0.458	0.00729	2.137272472
unc-13	38795.2	-0.542	0.00731	2.136082623
Dmtn	4125.3	-0.442	0.00731	2.136082623
dup	1210	0.47	0.00735	2.133712661
E23	1871.7	-0.518	0.00737	2.132532512
Invadolysin	2800.5	-0.441	0.0074	2.13076828
Fur2	6589.2	-0.408	0.00741	2.130181792
CG9669	635.1	0.524	0.00741	2.130181792
Nup107	555.2	0.508	0.00742	2.129596095
CG8129	336	-0.668	0.00743	2.129011186
Dys	14193.9	-0.527	0.00744	2.128427064
wal	1618.2	0.536	0.00751	2.124360063
His2Av	15167.6	0.431	0.00751	2.124360063
l(2)09851	736.8	0.521	0.00751	2.124360063
CG3909	510.3	0.608	0.00751	2.124360063
Prosalpha3	2605	0.572	0.00753	2.123205024
Dlip2	403.3	0.515	0.00755	2.122053048
CG2811	465.5	0.625	0.00756	2.121478204
blp	393.3	0.548	0.00759	2.119758224
Mes4	257.5	0.611	0.00762	2.118045029
mRpS30	1336.5	0.481	0.00762	2.118045029
s-cup	356.8	-0.608	0.00763	2.117475462
CG1309	655.9	0.469	0.00766	2.11577123
Mcm3	891.6	0.56	0.00768	2.11463878
cni	2295.3	0.43	0.0077	2.113509275
eIF3l	4055	0.501	0.00772	2.1123827
CG11438	495.5	0.492	0.00772	2.1123827
Npc1a	6407.2	-0.423	0.00774	2.111259039
MED8	466.8	0.549	0.00776	2.110138279
Roc1a	3696.9	0.521	0.00776	2.110138279
Mst77F	332.9	-0.702	0.00778	2.109020403
Trf2	7802.4	-0.577	0.00778	2.109020403
Rpn9	2524.7	0.543	0.00783	2.106238238
ND-18	467.1	0.596	0.00791	2.101823517
GalT1	853.6	0.561	0.00792	2.101274818
CG5516	273.3	0.635	0.00796	2.099086932
Abp1	2582.2	-0.349	0.00807	2.093126465
dnc	5305.2	-0.565	0.00807	2.093126465
ThrRS	4436.9	0.447	0.00807	2.093126465
Bx	1938.7	-0.426	0.0081	2.091514981
mtd	13267.9	-0.476	0.00812	2.090443971
CG15803	319.6	-0.657	0.00813	2.089909454
CG14435	1903.7	-0.45	0.00819	2.086716098
Pdp1	1346.7	-0.637	0.0082	2.086186148
His4r	33454.4	0.526	0.00821	2.085656843
CG11360	14020.4	-0.492	0.00823	2.084600165
CG5532	946.4	0.557	0.00823	2.084600165
Pfrx	2316.3	-0.492	0.00825	2.083546051
br	141434.4	-0.53	0.00828	2.081969663
mRpL52	284.4	0.678	0.00835	2.078313525
C3G	2645.8	-0.412	0.00838	2.076755981
Mcm5	1281.5	0.57	0.00838	2.076755981
CG31108	2040.8	-0.476	0.00839	2.076238039
Sh	6688.4	-0.62	0.0084	2.075720714
Rpn12	2307.8	0.559	0.00842	2.074687909
Ance	25417.5	0.522	0.00842	2.074687909
Nup93-1	1593.1	0.501	0.00845	2.073143291
Gat	663.8	-0.649	0.00853	2.069050969
RhoGAP93B	3853.9	-0.472	0.00853	2.069050969
Fur1	3937	-0.521	0.00854	2.068542129
sta	7903.2	0.543	0.0086	2.065501549
Cdk7	1814.3	0.487	0.00861	2.064996849
ATPsynC	24022.3	0.448	0.00864	2.063486258
bib	2414.1	-0.423	0.00867	2.061980903
otk	5458.1	-0.429	0.00869	2.060980224
pasi1	1653.2	0.429	0.0087	2.060480747
ft	12834.8	-0.5	0.00872	2.059483515
CG1236	623.8	0.518	0.00873	2.058985756
Mtpalpha	3045	0.431	0.00873	2.058985756
AdSS	2160.6	0.48	0.00878	2.056505484
Dscam1	15722.8	-0.516	0.00882	2.054531415
pont	943.9	0.477	0.00883	2.054039296
aurA	374.4	0.581	0.00883	2.054039296
Obp99b	258.2	-0.705	0.00883	2.054039296
Rpt4	2276.2	0.434	0.00885	2.053056729
APC10	343.6	0.594	0.00887	2.05207638
Myo10A	2809.4	-0.436	0.00892	2.049635146
AGO1	22682.4	-0.491	0.00894	2.048662481
Tie	440.7	-0.642	0.00896	2.04769199
CR43334	6701.9	-0.513	0.00897	2.047207557
CG5590	1010.3	0.553	0.00898	2.046723663
CG7065	1314.7	-0.493	0.00898	2.046723663
CR44478	251.7	-0.712	0.00899	2.046240308
lectin-24Db	299.7	0.716	0.009	2.045757491
Rpn5	4638.3	0.463	0.00901	2.045275209
RpL7	23688.3	0.532	0.00902	2.044793462
MFS3	1650.3	0.45	0.00904	2.04383157
PVRAP	1097.6	-0.509	0.00904	2.04383157
CASK	5723.6	-0.441	0.00904	2.04383157
Cyp4e2	410.3	0.575	0.00908	2.041914151
pita	1985.2	0.51	0.00908	2.041914151
P58IPK	2095.6	0.402	0.00909	2.041436117
Sac1	1013.9	0.415	0.00911	2.040481623
Rpb11	445.9	0.643	0.00918	2.037157319
CG11752	253.8	0.574	0.00921	2.03574037
CG6512	776	0.47	0.00921	2.03574037
CG6329	2335.5	-0.608	0.00921	2.03574037
CG9799	543.1	0.522	0.00922	2.035269079
Caf1-105	539.2	0.504	0.00923	2.034798299
Sec16	7998.7	-0.419	0.00924	2.034328029
ND-B12	354.7	0.586	0.00925	2.033858267
CG8230	1555.5	0.472	0.0093	2.031517051
CG17843	328.6	0.624	0.00935	2.029188389
CG13902	310.6	0.553	0.00935	2.029188389
CG33494	285.8	0.581	0.00936	2.028724151
Syp	79494.7	-0.523	0.00939	2.027334408
CG5455	698.7	-0.533	0.0094	2.026872146
CG1572	1002.7	0.553	0.00942	2.025949097
CR45959	253.4	-0.615	0.00943	2.025488307
LSm3	636.7	0.529	0.00944	2.025028006
CG32486	2220.3	-0.437	0.00944	2.025028006
Atg10	393.8	-0.539	0.00945	2.024568191
CR45921	435.2	-0.604	0.00945	2.024568191
hyx	1978.1	0.468	0.00945	2.024568191
CG18661	314.2	0.641	0.00947	2.023650021
sd	12472	-0.46	0.00951	2.021819483
Asx	5409.3	-0.371	0.00955	2.019996628
ND-B18	908.3	0.595	0.00956	2.019542108
CG6024	10181.4	-0.542	0.00958	2.018634491
CG34141	754.2	-0.606	0.00958	2.018634491
CanA-14F	4213	-0.512	0.0096	2.017728767
eEF2	41609.5	0.43	0.0096	2.017728767
Shaw	708.6	-0.557	0.0096	2.017728767
eIF2Balpha	412.7	0.585	0.00961	2.017276612
CG2901	372.2	-0.642	0.00961	2.017276612
mbo	1000.6	0.473	0.00967	2.014573526
PNUTS	3634.9	-0.361	0.00972	2.012333735
Octbeta3R	446.1	-0.591	0.00983	2.007446482
Sulf1	3744.6	-0.407	0.00983	2.007446482
CG34159	965.9	0.421	0.00988	2.005243055
let-7-C	816.5	-0.552	0.0099	2.004364805
Rpn8	1661.5	0.492	0.00991	2.003926346
Lrch	6069.2	-0.467	0.00992	2.003488328
CG8498	789.2	0.584	0.00992	2.003488328
CG33298	3622.8	-0.412	0.01003	1.998699067
l(2)SH0834	1033.4	0.397	0.01003	1.998699067
Sem1	702	0.583	0.01004	1.998266287
RpIII128	887.7	0.491	0.01006	1.997402019
Mhcl	3529.2	-0.422	0.0101	1.995678626
insv	722.4	0.531	0.01013	1.994390555
CG9154	256.9	0.564	0.01013	1.994390555
CG9948	346.2	0.594	0.01014	1.993962045
RIOK1	416	0.491	0.01015	1.993533958
CG30460	953.9	-0.54	0.01017	1.992679047
Nup44A	442.4	0.59	0.01018	1.992252222
mRpL19	300.1	0.664	0.01019	1.991825816
CG14184	505.6	0.506	0.01019	1.991825816
CaMKI	9356.2	-0.415	0.0102	1.991399828
CG18012	561.2	0.437	0.01022	1.990549104
par-1	16887.9	-0.428	0.01024	1.989700043
CG9065	327.9	0.598	0.01025	1.989276135
Parp	5535.8	-0.511	0.01025	1.989276135
CG4950	272	0.608	0.01026	1.988852639
CG13994	320.7	0.554	0.01027	1.988429556
Taf10b	443.6	0.586	0.0103	1.987162775
yellow-b	405.8	0.564	0.01032	1.986320303
Sam-S	8412.9	0.369	0.01035	1.98505965
Prm	1233.6	0.638	0.0104	1.982966661
CG15353	1143.3	0.729	0.0104	1.982966661
RpL18	9239.3	0.539	0.01043	1.981715692
CG11444	1922.2	0.468	0.01044	1.981299501
mei-38	373.2	0.511	0.01047	1.980053318
CG1646	4568	-0.374	0.0105	1.978810701
CG40160	3791.2	-0.499	0.01051	1.978397284
CG18467	271.4	-0.567	0.01052	1.97798426
CG2017	1154.4	0.441	0.01053	1.977571629
COX6B	3219.5	0.472	0.01054	1.977159389
CG14509	646.1	-0.57	0.01062	1.973875483
CG42287	694.1	-0.583	0.01063	1.973466735
step	3990.7	-0.46	0.01064	1.973058372
Su(z)2	3171.3	-0.427	0.01067	1.971835581
CG31213	771.3	-0.6	0.01069	1.971022295
Hmt4-20	9519.5	-0.383	0.01069	1.971022295
CG14806	369.3	0.575	0.01073	1.969400278
Clc	4335.8	0.409	0.01074	1.968995719
Pka-C1	10672.3	-0.439	0.01075	1.968591536
CG1665	298.9	0.521	0.01077	1.967784297
DNApol-eta	833.8	0.474	0.01078	1.967381239
HBS1	372.8	0.61	0.01079	1.966978555
CG14043	401	0.593	0.01079	1.966978555
DCTN2-p50	1023.9	0.526	0.01079	1.966978555
ND-B22	1094.3	0.552	0.01081	1.966174306
Cyp4ac1	596.3	-0.549	0.01083	1.965371543
pall	494.2	0.529	0.01084	1.964970718
Act42A	22392.3	0.509	0.01084	1.964970718
CG33978	19142.1	-0.691	0.01085	1.964570262
meigo	1490	0.484	0.01085	1.964570262
Fbp1	1674.3	-0.667	0.01087	1.963770456
tsr	18295.3	0.569	0.01091	1.962175249
CG17600	487.7	-0.515	0.01092	1.961777362
pum	37136.1	-0.463	0.01093	1.961379838
CG32576	685.3	0.501	0.01094	1.960982678
Aos1	1785.3	0.551	0.01095	1.960585881
temp	445.4	0.537	0.01098	1.95939766
alphaCOP	2425.9	0.473	0.01099	1.959002308
Ephrin	8999.5	-0.476	0.01104	1.957030927
CCT8	7332.2	0.43	0.01104	1.957030927
CG5220	390.8	0.537	0.01105	1.956637722
CG18135	653.5	0.492	0.01111	1.954285941
SelG	989.5	0.561	0.01111	1.954285941
Wnt4	965.3	-0.498	0.01111	1.954285941
Pfdn5	1674.5	0.512	0.01111	1.954285941
CG5877	502.1	0.523	0.01111	1.954285941
CG31998	15738.1	-0.476	0.01118	1.951558196
eIF3d1	4639.8	0.458	0.01119	1.951169913
BuGZ	13277.4	-0.502	0.0112	1.950781977
CG3609	509.7	0.505	0.01122	1.950007143
CG34171	473.1	-0.637	0.01127	1.948076084
Unc-115a	1669.2	-0.378	0.01132	1.946153573
CG9896	372.2	-0.615	0.01134	1.945386945
Arf102F	2424.6	0.491	0.01139	1.943476276
Sap130	3239.7	0.44	0.01141	1.942714356
CG7637	528	0.583	0.01142	1.942333896
robl	913.5	0.578	0.01145	1.941194513
eIF3e	3097.1	0.51	0.01152	1.938547521
pgant5	8252.4	-0.452	0.01158	1.936291441
alpha-Man-IIb	1877.7	-0.468	0.01161	1.93516778
Cyp4ac2	623.2	-0.566	0.01165	1.933674075
Snr1	1273	0.493	0.01165	1.933674075
polo	4437.7	0.415	0.01171	1.931443105
CG2186	5736.5	-0.482	0.01175	1.929962133
Sgt	1504.8	0.463	0.01178	1.92885471
ome	1690.3	-0.519	0.01178	1.92885471
Tfb1	2544.4	0.452	0.01186	1.925915311
CR44017	431.7	-0.592	0.01186	1.925915311
CG5861	976.1	0.485	0.01188	1.925183559
Tlk	12098.6	-0.453	0.01188	1.925183559
Hers	8817.2	-0.418	0.01191	1.924088239
CG3527	276.5	0.565	0.01194	1.922995673
Gip	392.2	0.566	0.01195	1.922632095
Elp2	777.9	0.459	0.01196	1.92226882
smal	7974	-0.492	0.01197	1.92190585
COX5A	2278.9	0.575	0.01197	1.92190585
CG32845	393.7	-0.541	0.01198	1.921543182
CR44043	268.7	-0.637	0.01209	1.917573699
kkv	4122.7	-0.45	0.0122	1.913640169
CG7011	1127	0.521	0.01222	1.912928794
alphaTub84D	8747.6	0.429	0.01226	1.91150953
CG2162	2072.1	-0.391	0.01228	1.910801633
Act57B	6401.8	0.608	0.0123	1.910094889
bys	528	0.576	0.01232	1.909389292
CNMaR	488.9	-0.541	0.01232	1.909389292
RIC-3	988.6	-0.452	0.01233	1.909036923
SmE	1710.7	0.533	0.01234	1.90868484
CG11771	656	0.419	0.01241	1.906228219
Bug22	813.2	0.521	0.01241	1.906228219
Chmp1	945	0.478	0.01241	1.906228219
CG9143	506.6	0.587	0.01243	1.905528871
Art1	2172.9	0.494	0.01244	1.90517962
CCT4	5893.8	0.487	0.01248	1.903785415
Cap-D2	1684	0.42	0.01249	1.903437562
CR40190	421.8	-0.553	0.01251	1.90274269
CG45050	19450.9	-0.511	0.01255	1.901356274
alphaTub84B	50266.3	0.503	0.01257	1.900664722
Dhit	1913.5	-0.535	0.01259	1.89997427
CG14812	894.4	0.544	0.01259	1.89997427
ND-B14.7	506.2	0.571	0.01263	1.898596649
Kdm4B	896.2	-0.467	0.01264	1.898252926
CG33939	472.1	0.595	0.01273	1.895171596
Nna1	1679.6	-0.504	0.01274	1.894830572
Ras85D	2885	0.431	0.01276	1.894149326
Syx6	883.3	-0.461	0.0128	1.89279003
CG9773	341	0.542	0.01284	1.891434976
ena	10642.5	-0.412	0.01293	1.888401475
CR43399	298.1	-0.589	0.01294	1.888065724
hth	36966.4	-0.563	0.01295	1.887730232
Rac1	2820.9	0.371	0.01295	1.887730232
Txl	1914.8	0.506	0.01304	1.884722409
rt	893.5	-0.389	0.01307	1.883724412
CG31221	2769.5	-0.592	0.0132	1.879426069
Rpt6	2574.3	0.514	0.01322	1.878768545
CHES-1-like	2028.8	-0.511	0.01326	1.877456476
CG6766	1027.3	0.51	0.01326	1.877456476
nudC	1416.7	0.47	0.01327	1.877129077
Rpb8	522.4	0.523	0.01328	1.876801925
CG32512	964.6	-0.419	0.0133	1.876148359
Nmt	1982.9	0.479	0.01332	1.875495775
EloC	1423.4	0.456	0.01334	1.87484417
mRpS35	355	0.505	0.01335	1.874518734
RpL28	28066.1	0.475	0.01336	1.874193542
ImpE3	1290.7	-0.44	0.01337	1.873868593
unc79	1332.8	-0.566	0.01342	1.872247484
CG32192	587.1	-0.577	0.01345	1.871277716
EndoGI	1185.8	0.513	0.01345	1.871277716
pncr002:3R	20700.2	0.54	0.01346	1.87095494
CG5961	304.3	0.567	0.01351	1.869344651
glo	5168.5	-0.406	0.01353	1.868702203
CG12237	383.5	0.575	0.01358	1.86710023
4-Sep	1442.7	-0.528	0.01358	1.86710023
GlyRS	1913.2	0.477	0.01361	1.866141875
Fdh	1270.6	0.486	0.01362	1.865822892
Prat	714.8	0.461	0.01365	1.864867349
DNA-ligI	373.1	0.504	0.01367	1.864231485
CG15760	561.9	-0.566	0.01368	1.863913903
eIF6	950	0.43	0.01372	1.862645889
cdi	6130.8	-0.436	0.01374	1.862013267
aay	363.5	-0.492	0.01377	1.86106606
Aldh-III	2947.4	-0.455	0.01377	1.86106606
eIF4EHP	4207.4	-0.471	0.01379	1.860435734
CG5174	5459.2	0.396	0.01381	1.859806321
bor	863.6	0.461	0.01381	1.859806321
MED22	272.1	0.61	0.01383	1.85917782
ND-B14.5B	737.2	0.545	0.01387	1.857923539
trx	17127.2	-0.409	0.01388	1.857610534
Dap160	3345	-0.374	0.01391	1.85667287
shn	9409.3	-0.493	0.01399	1.854182286
CG7133	681.4	0.445	0.01399	1.854182286
CG14984	410.7	0.599	0.01399	1.854182286
sei	1133.1	-0.417	0.01402	1.853251986
Sgs8	560.6	-0.595	0.01402	1.853251986
onecut	9825.8	-0.509	0.01403	1.852942329
CG30499	470.9	0.536	0.01405	1.852323676
CG13937	317.6	-0.523	0.01407	1.851705903
msn	17504.7	-0.416	0.01409	1.851089007
Mical	8230.5	-0.448	0.01412	1.850165303
Hsc70-4	78571.4	0.391	0.01414	1.849550591
CG6700	5445.3	-0.45	0.01416	1.848936747
UQCR-C2	1096.6	0.501	0.01417	1.84863015
CG12895	494.2	0.516	0.01419	1.848017605
CG15019	954.9	0.438	0.0142	1.847711656
CG17059	536.9	0.498	0.01431	1.844360366
CG33640	271.9	-0.591	0.01431	1.844360366
betaTub56D	37556.3	0.477	0.01434	1.843450849
ade2	924.7	0.397	0.01436	1.84284556
Drice	1932.6	0.408	0.01439	1.841939206
PIG-B	2661.4	0.385	0.01441	1.841336019
VhaAC45	2795.2	0.374	0.01444	1.840432807
Arl1	1014	0.539	0.01448	1.839231438
CG15111	664.6	0.517	0.01448	1.839231438
CG7206	780.2	-0.445	0.01449	1.838931615
csul	834.2	0.534	0.01453	1.837734386
eEF1alpha1	285268.1	0.406	0.01454	1.837435593
DCTN6-p27	546.6	0.516	0.01455	1.837137007
CG3793	950.7	0.465	0.01456	1.836838625
eIF3a	3223.9	0.383	0.01457	1.836540448
mew	2489.5	-0.415	0.01458	1.836242476
lqf	5224.1	-0.407	0.01459	1.835944708
ato	534.7	0.547	0.01462	1.835052627
CD98hc	3402.3	0.397	0.01463	1.834755674
Argk	17863.3	0.467	0.01467	1.833569886
CG15544	1195.3	-0.456	0.01473	1.831797253
eEF5	22138.7	0.492	0.01475	1.83120798
baf	2167	0.513	0.01476	1.830913643
CG7655	533.5	0.504	0.01477	1.830619505
Faf2	1748.8	0.372	0.01478	1.830325566
RanBP3	1060.7	0.452	0.01482	1.829151796
Rgl	2700.9	-0.385	0.01482	1.829151796
CG41378	1003.8	-0.564	0.01483	1.828858849
FoxP	1777.5	-0.528	0.01485	1.828273546
CG34276	1033.8	-0.541	0.01488	1.827397069
PlexB	5924.1	-0.477	0.01492	1.826231177
tay	8523.8	-0.385	0.01492	1.826231177
CG43783	1181.6	-0.472	0.01493	1.825940192
DNApol-iota	932.4	0.589	0.01497	1.8247782
wuho	274.3	0.607	0.01497	1.8247782
mgl	7644.8	-0.473	0.01501	1.823619308
ND-B14	458.8	0.578	0.0151	1.821023053
CG5104	624.8	0.461	0.01513	1.820161072
Eip55E	1141	0.513	0.01516	1.819300799
Rbcn-3B	1883.7	-0.438	0.01518	1.818728228
sqh	4640.5	0.39	0.0152	1.818156412
sel	711.5	0.474	0.01528	1.815876646
CG15784	910.9	0.499	0.01533	1.814457845
Pcmt	848.6	0.518	0.01534	1.81417464
CG12702	618.9	0.48	0.01538	1.813043665
CR32385	764.5	-0.564	0.01539	1.81276138
hang	20094.5	-0.324	0.0154	1.812479279
stet	256.2	-0.584	0.01541	1.812197361
CG13272	485.6	0.547	0.01543	1.811634074
barr	2340.1	0.421	0.01544	1.811352704
Jheh2	1685.6	0.416	0.01544	1.811352704
Fer1HCH	7860.6	0.399	0.01547	1.810509686
CG5953	992.6	-0.542	0.01554	1.808548986
CG10005	945.3	0.426	0.01557	1.807711387
ND-42	1040.4	0.488	0.01557	1.807711387
mt:ND1	11714.9	0.505	0.01558	1.807432547
CG1969	1985.3	0.465	0.01559	1.807153885
CG12207	3318.1	-0.387	0.01559	1.807153885
CG31957	312.3	0.479	0.01562	1.80631897
CG1814	308.8	-0.507	0.01565	1.805485658
SF1	2552.9	-0.377	0.0157	1.804100348
Dlc90F	3977.9	0.405	0.01571	1.803823815
Ostgamma	2061.1	0.378	0.01574	1.802995272
CG42336	1382.8	0.488	0.01576	1.802443787
CG32066	1159.8	-0.45	0.01589	1.798876103
Cad74A	2945.8	-0.46	0.0159	1.798602876
CG1815	7528.2	-0.336	0.01598	1.796423225
mtm	1078.4	0.444	0.01599	1.796151536
CG1648	442.8	0.535	0.016	1.795880017
Cdc6	373.9	0.446	0.01601	1.795608668
flr	1663.6	0.407	0.01605	1.794524963
TER94	11169.7	0.431	0.01606	1.794254459
g	3254	-0.437	0.01609	1.793443956
prominin-like	12730.5	-0.415	0.01612	1.792634963
E(Pc)	11999.4	-0.396	0.01617	1.79128998
CG2519	6693.5	-0.398	0.01621	1.790216985
CG31785	287.7	-0.593	0.01624	1.789413975
CycC	553.3	0.463	0.01625	1.789146635
CG30389	5706	-0.375	0.01633	1.787013815
Sec15	875.7	0.449	0.01634	1.786747948
Nph	3608.4	0.491	0.01638	1.785686103
mRpL20	610.7	0.546	0.01639	1.785421046
Cals	20899.5	-0.469	0.01646	1.783570169
Chchd3	690.2	0.496	0.01646	1.783570169
mask	26713.7	-0.352	0.01646	1.783570169
gammaCOP	3845.9	0.428	0.01647	1.783306401
CG13698	1592.2	-0.421	0.01647	1.783306401
Prosalpha7	3594.4	0.507	0.01649	1.782779344
dpr19	693.8	-0.477	0.01651	1.782252927
PheRS-m	369.6	0.543	0.01653	1.781727146
CG4615	1142.9	0.454	0.01654	1.781464495
CG4603	723.4	0.483	0.01656	1.780939668
CG32017	4533.9	-0.571	0.01656	1.780939668
CG6959	3224.5	-0.387	0.01656	1.780939668
Ho	489.8	0.56	0.01659	1.780153614
AGO3	445.8	-0.588	0.01661	1.779630368
CR33963	1248.6	-0.53	0.0167	1.777283529
Lcp65Ac	612.7	0.632	0.01671	1.77702355
eIF3k	1159	0.485	0.01675	1.775985189
CG33465	275.1	0.579	0.01676	1.775725986
Syx1A	9542.4	-0.502	0.01679	1.774949304
Smr	10782.8	-0.468	0.01682	1.774174009
CSN8	1104.4	0.502	0.01686	1.77314243
CR45941	290.5	-0.566	0.0169	1.772113295
CG6425	742.3	0.489	0.0169	1.772113295
ND-SGDH	1101.3	0.443	0.01692	1.771599641
CR44281	283	-0.575	0.01693	1.771343042
Pbgs	401.1	0.426	0.01694	1.771086594
Prosalpha4	1457.4	0.521	0.01697	1.770318158
UQCR-11	2652.8	0.454	0.01698	1.770062314
Slip1	6622	-0.403	0.01701	1.769295686
Nup54	826.8	0.504	0.01702	1.769040444
feo	1757.5	0.441	0.01705	1.768275617
gfzf	1810.7	0.427	0.01711	1.76674999
simj	9412.6	-0.447	0.01712	1.76649624
Sema2a	12683.1	-0.415	0.01717	1.765229705
eEF1gamma	15653.3	0.434	0.01719	1.764724123
CG3678	317.8	0.529	0.01721	1.76421913
Patronin	6545.1	-0.362	0.01726	1.762959209
CRIF	257.6	0.535	0.01742	1.758951849
GILT1	9440.6	0.453	0.01745	1.758204569
Arpc4	608.2	0.536	0.01748	1.757458572
CG18549	721.8	0.46	0.0175	1.756961951
CaBP1	5932.7	0.401	0.01756	1.755475488
CG1785	944.1	0.428	0.01761	1.754240644
CG30286	388.9	-0.548	0.01762	1.753994096
Ire1	1919.7	-0.463	0.01767	1.75276345
CG1418	489.4	0.456	0.01768	1.752517739
SpdS	312.7	0.442	0.01768	1.752517739
CG5071	419	-0.514	0.01771	1.751781439
CR45126	262.5	-0.562	0.01771	1.751781439
CG13117	257	0.554	0.01776	1.750557039
AIMP1	461.6	0.504	0.01782	1.7490923
CG12093	461.1	0.5	0.01787	1.747875447
CG10638	1954.4	0.43	0.01796	1.745693668
CG5254	373.6	-0.566	0.01803	1.744004273
SerRS	1516	0.476	0.01807	1.743041847
CG13293	1503.3	-0.5	0.01813	1.741602196
fd96Cb	617.3	0.483	0.01814	1.741362717
CG3198	3388.6	-0.432	0.01822	1.739451627
Rpt3	4427.1	0.453	0.01823	1.739213331
Pfdn2	3339.5	0.471	0.01827	1.738261453
CG1218	346.9	0.5	0.01831	1.737311656
mRpL27	346	0.538	0.01842	1.734710374
CG32647	540.5	-0.531	0.01847	1.733533105
RhoGEF2	9205.9	-0.349	0.01847	1.733533105
CR45620	467.6	-0.532	0.01847	1.733533105
vari	4753.5	-0.354	0.01848	1.733298033
CG1532	543.2	0.479	0.01853	1.732124581
be	1774.6	-0.495	0.01857	1.731188096
bnb	8229.2	-0.385	0.01861	1.730253627
und	1470.1	0.429	0.0187	1.728158393
IntS3	3848	-0.424	0.01871	1.727926212
fy	390.1	0.505	0.01873	1.727462223
CG1896	484.3	0.506	0.01875	1.726998728
mRpL13	316.4	0.476	0.01881	1.725611204
CG9596	424.9	0.515	0.01882	1.725380381
CG9344	1129	0.501	0.01885	1.724688645
Jarid2	5777.6	-0.355	0.01889	1.723768042
bip2	7956.9	-0.45	0.019	1.721246399
Eogt	720.2	0.456	0.01905	1.72010502
CG4882	484.7	0.537	0.01906	1.719877104
obst-B	1561.3	-0.484	0.01907	1.719649307
Egfr	8718.3	-0.435	0.01911	1.718739313
mRpL10	359.4	0.523	0.01914	1.718058067
Corp	340.1	0.528	0.01915	1.717831222
Pvr	2640	-0.386	0.01917	1.717377887
Mat89Ba	1394.9	0.385	0.01925	1.715569266
SPARC	486.3	0.5	0.01933	1.713768146
CG12391	912.8	0.419	0.01933	1.713768146
I-2	1339.7	0.422	0.01943	1.711527199
CG14441	1673.1	-0.465	0.01944	1.711303739
CG10543	3040	-0.414	0.01946	1.710857164
Fs(2)Ket	19604.5	-0.399	0.01948	1.710411047
jv	581.3	-0.506	0.01949	1.710188161
rngo	1921.7	0.354	0.01949	1.710188161
fus	5861.2	-0.419	0.01954	1.709075441
CG2938	1700.4	-0.463	0.0196	1.707743929
Rrp42	277.4	0.579	0.0196	1.707743929
B52	15608.4	-0.308	0.0196	1.707743929
LpR1	1264.2	-0.449	0.01962	1.707300997
Syb	3194.4	0.372	0.01963	1.7070797
CG13895	1487.5	-0.413	0.01965	1.706637445
Best1	1470.3	-0.394	0.01967	1.70619564
CG8490	384.4	0.521	0.01973	1.704872915
CG34126	3434	-0.393	0.01973	1.704872915
ND-B17	959.9	0.508	0.01979	1.703554206
Rpb12	607.7	0.536	0.01979	1.703554206
CG2846	390.3	0.419	0.01987	1.701802133
TfIIB	2740.8	0.395	0.01991	1.70092874
Zpr1	369.7	0.467	0.02008	1.697236292
CG43861	637.7	-0.455	0.02009	1.697020063
CG5919	315.8	0.481	0.02015	1.69572495
msb1l	1428.4	0.441	0.02017	1.695294102
spab	352	-0.473	0.02024	1.693789492
or	952.9	0.502	0.0203	1.692503962
CG3776	537.3	0.456	0.02032	1.692076296
Sod1	2959.6	0.457	0.02036	1.691222226
Taf12	1410.7	0.394	0.02039	1.690582774
CG44325	1929.1	0.429	0.0204	1.690369833
MRE16	14143.7	0.611	0.02042	1.689944262
Alas	778.5	0.436	0.02047	1.688882157
Hel25E	10561	0.393	0.02051	1.68803434
2mit	2748.1	-0.481	0.02054	1.687399561
Pli	4704.9	-0.411	0.02064	1.685290307
NAA20	1381.1	0.448	0.02068	1.684449466
CG9240	394.5	0.5	0.02075	1.682981899
tum	1816.6	0.418	0.02075	1.682981899
E(spl)m5-HLH	283.2	0.543	0.02081	1.68172792
CG11275	1665.5	0.48	0.02082	1.681519275
CG42806	372	0.473	0.02084	1.681102285
Swim	700.9	0.5	0.02087	1.680477551
CG4949	326.1	0.461	0.02088	1.680269506
Rlip	942.8	-0.442	0.02091	1.679645967
CG32813	411.7	-0.561	0.02098	1.678194516
ssp3	3303.8	-0.301	0.02098	1.678194516
l(2)35Bd	401.9	0.462	0.021	1.677780705
Pa1	1288.3	0.414	0.02104	1.676954265
Hasp	415.8	0.567	0.02116	1.674484337
CG33993	274.4	-0.54	0.02117	1.674279142
RhoGEF4	1088.8	0.449	0.02117	1.674279142
mt:CoII	9123.6	0.485	0.0212	1.673664139
CR45911	518.1	-0.546	0.02124	1.672845488
nuf	8831.5	-0.462	0.02126	1.67243674
Cdk1	2698.8	0.423	0.02133	1.671009145
Ten-m	21405.5	-0.413	0.02134	1.670805585
IntS6	2385.3	-0.385	0.02134	1.670805585
CG13603	791.3	0.467	0.02136	1.670398752
Gug	13801.9	-0.383	0.02138	1.669992299
twr	965.4	0.452	0.02138	1.669992299
CG3226	1467.6	0.418	0.02138	1.669992299
PhKgamma	3300.8	-0.361	0.02143	1.668977829
MFS14	682.8	0.423	0.02145	1.668572703
Sgs4	777.2	-0.512	0.02146	1.668370282
RpS27A	21819.5	0.495	0.02147	1.668167956
mRpL18	693.6	0.49	0.02151	1.66735959
RpL7A	7522.5	0.445	0.02158	1.66594856
elav	32226.9	-0.461	0.02159	1.665747358
Dot	421	-0.51	0.02161	1.665345233
shot	36287.5	-0.463	0.02161	1.665345233
snRNP-U1-C	773	0.451	0.02164	1.664742744
Fbxl7	1381.6	-0.439	0.02173	1.662940274
coil	984.6	0.429	0.02177	1.662141571
Ndc1	852.8	0.426	0.02181	1.661344334
CG3011	1021.6	0.437	0.02181	1.661344334
Ublcp1	1101.1	0.423	0.02183	1.660946264
CG3500	284.9	0.544	0.02187	1.660151217
CG11307	1058.9	0.397	0.02189	1.659754238
CG33643	329.6	-0.521	0.02189	1.659754238
CR32636	257.9	0.516	0.02193	1.658961368
bsf	1263.1	0.372	0.02196	1.658367664
CG43427	8557.4	-0.404	0.02197	1.658169943
Cp1	4935.1	0.324	0.02203	1.656985503
CG14722	957.4	0.428	0.02205	1.656591406
PIG-N	278.9	-0.515	0.02207	1.656197667
SNRPG	2521.5	0.509	0.02207	1.656197667
CG4041	1436.7	-0.55	0.02212	1.655214877
tou	19717.1	-0.339	0.02215	1.654626269
xmas-2	968.8	0.414	0.02221	1.653451441
tnc	17091.5	-0.423	0.02224	1.652865217
stv	4203.5	-0.48	0.02225	1.652669985
udd	918.8	0.419	0.02227	1.652279783
CG13751	413.4	0.431	0.02228	1.652084813
Dbp80	5409.2	-0.445	0.02228	1.652084813
Shc	1144.3	0.397	0.02229	1.651889932
Sf3a2	730.5	0.497	0.02236	1.650528201
CG6195	361.9	0.559	0.02239	1.649945906
Rpp30	284.5	0.558	0.0224	1.649751982
spir	2584.5	-0.392	0.02241	1.649558143
eag	889	-0.561	0.02242	1.649364392
CG31549	407.8	0.534	0.02242	1.649364392
CG5126	532.8	0.478	0.02243	1.649170726
Dph5	670.4	0.492	0.02244	1.648977147
Tsp97E	5419.9	-0.419	0.02248	1.648203693
phyl	1891.3	-0.44	0.02253	1.647238808
PlexA	35156.8	-0.438	0.02261	1.645699438
E(spl)m4-BFM	969.3	0.469	0.02262	1.645507399
CG17278	2031.7	0.421	0.02265	1.644931794
mRpL36	294.7	0.553	0.02267	1.64454848
CG32243	2419	0.338	0.02275	1.643018599
CG5355	4698.3	0.456	0.02284	1.6413039
Las	275	0.422	0.02285	1.641113796
CG11876	1212.9	0.44	0.0229	1.640164518
CG30291	428.5	0.528	0.02298	1.638649976
CG10428	707.9	0.465	0.02301	1.638083381
Dip-B	1848.6	0.482	0.02307	1.636952405
CG12173	463.9	0.554	0.02311	1.636200055
eIF1	6061.9	0.423	0.02316	1.635261445
Prosbeta6	2226.4	0.479	0.02316	1.635261445
CG15312	537.5	-0.44	0.02326	1.63339029
trv	4531.5	-0.494	0.0233	1.632644079
CG10257	393.7	-0.551	0.02331	1.632457726
lectin-28C	356.6	0.505	0.02332	1.632271454
CG10077	17426.8	-0.395	0.02334	1.631899148
spag	780.9	0.38	0.02334	1.631899148
CG7946	853	0.466	0.02345	1.629857153
Gmd	1138.7	0.457	0.02346	1.629671992
l(1)10Bb	905.8	0.532	0.02352	1.628562683
CR45805	676.2	-0.501	0.02357	1.627640417
CG34250	334.4	0.433	0.02357	1.627640417
CR44977	3850.4	-0.442	0.02364	1.626352528
CG9067	281	0.468	0.02374	1.624519285
CG15445	478	0.416	0.02377	1.623970818
Su(var)205	4528	0.451	0.02378	1.62378815
wbl	833.4	0.468	0.0238	1.623423043
Got1	1771.3	0.435	0.02382	1.623058243
Rbf2	491.6	0.453	0.02392	1.621238825
CG18600	434.3	0.465	0.02396	1.620513186
l(3)72Dn	561.2	0.469	0.02408	1.618343517
RpS14b	1550.9	0.496	0.02411	1.61780279
Ufm1	659.8	0.467	0.02413	1.617442678
Ubi-p5E	1357.4	0.462	0.02427	1.614930224
mgr	1313.8	0.459	0.02428	1.614751318
Ptpmeg2	5606.8	-0.366	0.02438	1.612966299
Mdh2	1934.2	0.467	0.02438	1.612966299
Gycbeta100B	439.1	-0.518	0.02441	1.612432221
GstO2	1885.3	0.464	0.02443	1.612076533
Teh2	780.8	-0.496	0.02445	1.611721137
Rpn11	4297.2	0.447	0.02449	1.611011215
Catsup	1221.7	0.363	0.02457	1.609594844
CG14207	3208	0.37	0.0246	1.609064893
Gs1	832.8	0.473	0.02485	1.604673607
GluProRS	4138.5	0.307	0.02486	1.604498876
hts	18364.3	-0.416	0.02488	1.604149624
Slbp	437.7	0.501	0.02488	1.604149624
Drep1	856.7	-0.386	0.02503	1.60153915
CG5734	819.1	0.444	0.02504	1.601365675
east	12725	-0.334	0.02506	1.601018933
Cyp6t2Psi	299.9	-0.459	0.02506	1.601018933
veli	922.6	0.429	0.0251	1.600326279
CG5292	438.6	0.413	0.02511	1.600153287
Pp4-19C	2271.5	0.367	0.02511	1.600153287
CG3760	2758.9	0.419	0.02518	1.598944274
Bdbt	290.2	0.537	0.02518	1.598944274
CG14322	2275.6	-0.352	0.0252	1.598599459
kis	78973.4	-0.337	0.0252	1.598599459
CG7737	326.2	-0.541	0.0252	1.598599459
Syt7	1824.7	-0.517	0.02522	1.598254918
CG17333	259.3	0.519	0.02529	1.597051171
CCT3	3684.5	0.424	0.0253	1.596879479
Nmdmc	591	0.373	0.0253	1.596879479
mRpL22	434.9	0.434	0.02533	1.59636481
HP5	3325.1	-0.298	0.02536	1.595850751
Vps35	2415.6	0.352	0.0254	1.595166283
TkR99D	431.4	0.565	0.02542	1.594824454
RpLP0-like	865.5	0.467	0.02542	1.594824454
RpL15	23001.3	0.467	0.02551	1.593289541
up	1148.3	0.523	0.02551	1.593289541
sff	4198.3	-0.505	0.02558	1.59209946
Adf1	2633.1	0.326	0.02564	1.591081979
osp	3596.6	-0.463	0.02567	1.590574131
Nop56	2196.7	0.424	0.02571	1.589897923
Sgs3	2175.5	-0.444	0.02579	1.588548658
Nek2	352.1	0.479	0.02586	1.587371479
ImpE2	27319.1	-0.397	0.02587	1.587203571
Tis11	6189.3	-0.482	0.026	1.585026652
lig	13287.2	-0.276	0.02613	1.58286059
RpL13	12306.4	0.469	0.02614	1.582694417
CG12708	302	0.453	0.02621	1.581532979
Eph	14537.9	-0.434	0.02627	1.580539927
CG15356	3183.3	-0.422	0.02627	1.580539927
SdhB	635	0.413	0.0263	1.580044252
Arc1	12342.2	0.495	0.02636	1.579054594
tamo	1795.4	-0.404	0.02643	1.577902837
TyrRS	1203.9	0.415	0.02646	1.57741016
Fib	1559.8	0.42	0.02652	1.57642648
CG2225	4332.6	-0.401	0.02655	1.575935475
alpha-Man-Ia	2786.5	-0.448	0.02658	1.575445023
Nup43	550.3	0.503	0.02661	1.574955125
Tep2	2466.2	0.429	0.02663	1.574628834
Rif1	667.7	0.444	0.02663	1.574628834
NP15.6	963.1	0.501	0.02664	1.57446578
Nacalpha	10594.6	0.454	0.02672	1.573163546
Hop	6762.3	0.369	0.02672	1.573163546
CG7896	1555.8	-0.4	0.02672	1.573163546
HmgD	27336.9	0.374	0.02674	1.572838597
[truncated: 5,017 more rows]
